# Supplementary material for: Coastal Transient Niches Shape the Microdiversity Pattern of a Bacterioplankton Population with Reduced Genomes
Source: mBio. 2022 Jul 26;13(4):e00571-22. doi: 10.1128/mbio.00571-22 (PMC9426536; doi:10.1128/mbio.00571-22)
Supplement: Data Set S1 [file mbio.00571-22-s0007.xlsx]

## Sheet: a
Data Set S1a. Genome assembly summary of all isolates. The completeness, contamination, and heterogeneity were estimated with CheckM, and the remaining statistics were calculated with QUAST. Insertion sequences (IS), prophages, genomic islands (GIs), and pseudogenes were identified using the ISfinder web server, PHASTER web server, IslandViewer4 server, and a modified procedure of Psi-Phi respect…
ID	Population	Completeness (%)	Contamination (%)	Heterogeneity	Genome size (bp)	N50 (bp)	Contigs	GC (%)	# Genes	# IS	# prophage	# GI	# pseudogene	Source
HKCCA1077	M5S2	99.48	0	0	2510021	498167	10	54.9	2518	3	20	464	189	this study
HKCCA1071	M5S2	99.48	0.3	0	2537414	376470	8	54.9	2553	1	41	422	186	this study
HKCCA1069	M5S2	99.48	0	0	2562365	262374	14	54.9	2570	2	20	469	204	this study
HKCCA1290	M5S2	99.18	0	0	2508718	459706	12	55.1	2524	3	9	399	170	this study
HKCCA1064	M5S2	99.18	0	0	2509174	459707	12	55.1	2525	3	9	418	178	this study
HKCCA1086	M5S2	99.18	0	0	2543020	747217	6	54.9	2572	1	26	555	174	this study
HKCCA1062	M5S2	99.18	0	0	2541911	1438085	4	54.9	2570	1	27	601	151	this study
HKCCA1061	M5S2	99.18	0	0	2542169	747217	3	54.9	2569	1	27	579	149	this study
HKCCA1287	M5S2	99.18	0	0	2419902	1507671	10	54.9	2417	0	0	375	150	this study
HKCCA1087	M5S2	99.18	0	0	2456747	778888	7	55.1	2454	2	0	383	176	this study
HKCCA1312	M5S2	99.18	0	0	2470969	434102	13	55.2	2481	1	0	385	188	this study
HKCCA1331	M5S2	99.18	0	0	2492087	1827637	4	55.2	2494	1	0	495	138	this study
HKCCA1303	M5S2	99.18	0	0	2460165	1612374	4	55.1	2449	0	0	446	142	this study
HKCCA1302	M5S2	99.18	0	0	2509177	1661983	4	55.2	2505	1	0	536	148	this study
HKCCA1283	M5S2	99.18	0	0	2491675	1633450	5	55.2	2495	1	0	503	145	this study
HKCCA1280	M5S2	99.18	0	0	2490996	1633444	5	55.2	2493	1	0	494	143	this study
HKCCA1073	M5S2	99.18	0	0	2509953	546188	9	55.2	2501	1	0	576	172	this study
HKCCA1291	M5S2	99.18	0	0	2450226	382898	8	55.3	2454	1	13	345	173	this study
HKCCA1079	M5S2	99.18	0	0	2501074	1296662	8	55.1	2508	1	10	413	167	this study
HKCCA1066	M5S2	99.18	0.06	0	2457262	677266	9	55.3	2481	1	51	430	180	this study
HKCCA1059	M5S2	99.18	0.06	0	2490150	731071	8	55.2	2497	1	13	466	183	this study
HKCCA1081	M5S1	99.48	0.15	0	2449012	1228131	10	55.3	2453	1	7	405	163	this study
HKCCA1063	M5S1	99.18	0.06	0	2512487	528289	11	55.2	2551	2	55	514	199	this study
HKCCA1013	M5S1	99.18	0	0	2477424	373341	16	55.3	2521	2	24	446	200	this study
HKCCA1089	M4	99.18	0	0	2448253	488872	5	55.1	2452	2	8	403	168	this study
HKCCA1085	M4	99.18	0.06	0	2496963	384774	9	55.1	2500	1	38	413	182	this study
HKCCA1084	M4	99.18	0	0	2451683	488793	8	55.2	2444	2	0	384	167	this study
HKCCA1083	M4	99.18	0	0	2495906	743269	8	55.1	2491	2	7	317	171	this study
HKCCA1006	M4	99.18	0	0	2492657	319316	11	55.1	2499	2	0	484	184	this study
HKCCA1076	M3	99.48	0	0	2464306	1826713	3	55	2461	1	7	367	130	this study
HKCCA1288	M2	100	0	0	2663031	2663031	1	56.1	2611	9	18	343	67	Feng et al. 2021
HKCCA1082	M2	100	0	0	2672176	177467	23	56	2651	4	34	368	176	this study
HKCCA1065	M1	99.7	0.52	0	2615426	450379	13	56.4	2638	3	35	293	177	Feng et al. 2021

## Sheet: b
Data Set S1b. Statistics of dS values between M1M2 vs M3M4M5 and those within either M1M2 or M3M4M5 for the two clusters across 1,783 shared single-copy gene families identified with the K-means clustering algorithm. The optimal number (K=2) of the clusters was determined with the R package ‘NbClust’.
	Cluster 1 (38 genes)		Cluster 2 (1,745 genes)
	Median (dS)	Mean (dS)	Median (dS)	Mean (dS)
M1M2 vs M3M4M5	0.326	0.379	0.073	0.078
Within M1M2	0.027	0.067	0.023	0.025
Within M3M4M5	0.046	0.107	0.029	0.043

## Sheet: c
Data Set S1c. Summary of the 38 dS outlier gene families subjected to novel allelic replacements, including gene name, functional annotation, and which split event(s) they contributed to.
Inferred history	Gene fam	Function category	COG	Gene name
M1M2 | M3M4M5	HKCCA1288_00113	Amino Acids and Derivatives	COG0436	aspB
M1M2 | M3M4M5	HKCCA1288_01129	Amino Acids and Derivatives	COG3246	kce
M1M2 | M3M4M5	HKCCA1288_00139	Carbohydrates	COG0673	iolG
M1M2 | M3M4M5	HKCCA1288_00427	Carbohydrates	COG3842	msmX
M1M2 | M3M4M5	HKCCA1288_01095	Carbohydrates	COG2084	bdhA
M1M2 | M3M4M5	HKCCA1288_01102	Carbohydrates	COG0129	xylD
M1M2 | M3M4M5	HKCCA1288_02487	Carbohydrates	COG1494	fbp
M1M2 | M3M4M5	HKCCA1288_00114	DNA metabolism	COG1813	DNA-binding protein
M1M2 | M3M4M5	HKCCA1288_00426	Membrane transport	COG1653	ABC.MS.S
M1M2 | M3M4M5	HKCCA1288_00707	Membrane transport	COG4663	dctP
M1M2 | M3M4M5	HKCCA1288_00110	Nucleosides and Nucleotides	COG0015	purB
M1M2 | M3M4M5	HKCCA1288_00134	Unclassified protein	-	-
M1M2 | M3M4M5	HKCCA1288_00824	Unclassified protein	-	-
M1M2 | M3M4M5	HKCCA1288_01096	Unclassified protein	-	-
M1M2 | M3M4M5	HKCCA1288_01408	Unclassified protein	-	-
M1M2 | M3M4M5	HKCCA1288_01537	Unclassified protein	-	-
M1M2 | M3M4M5	HKCCA1288_01753	Unclassified protein	-	-
M1M2 | M3M4M5	HKCCA1288_02473	Unclassified protein	-	-
M1M2 | M3M4M5, M3M4|M5	HKCCA1288_02471	Metabolism of Aromatic Compounds	COG4948	mandelate racemase
M1M2 | M3M4M5, M3M4|M5	HKCCA1288_00589	Respiration	COG2332	ccmE
M1M2 | M3M4M5, M3M4|M5	HKCCA1288_01896	RNA Metabolism	COG1158	rho
M1M2 | M3M4M5, M3M4|M5, M5S1|M5S2	HKCCA1288_02474	Cell Division and Cell Cycle	COG1077	mreB
M1M2 | M3M4M5, M5S1|M5S2	HKCCA1288_02250	Amino Acids and Derivatives	COG1802	PutR
M1M2 | M3M4M5, M5S1|M5S2	HKCCA1288_00103	Respiration	COG1845	coxC
M1M2 | M3M4M5, M5S1|M5S2	HKCCA1288_01125	Unclassified protein	COG5285	-
Others	HKCCA1288_01559	Amino Acids and Derivatives	COG0141	hpsN
Others	HKCCA1288_01351	Carbohydrates	COG1304	lldD
Others	HKCCA1288_00829	membrane transport	COG2358	TRAP transporter solute receptor
Others	HKCCA1288_00830	membrane transport	COG4666	dctM
Others	HKCCA1288_01567	membrane transport	COG1638	dctP
Others	HKCCA1288_02170	membrane transport	COG4597	aapQ
Others	HKCCA1288_02479	membrane transport	COG0697	ribN
Others	HKCCA1288_01558	RNA Metabolism	COG1028	gno
Others	HKCCA1288_00822	Unclassified protein	-	-
Others	HKCCA1288_00823	Unclassified protein	-	-
Others	HKCCA1288_01568	Unclassified protein	-	polysaccharide deacetylase
Others	HKCCA1288_01881	Unclassified protein	-	-
Others	HKCCA1288_02058	Unclassified protein	-	-

## Sheet: d
Data Set S1d. Functional annotation of the 210 M1M2-specific gene families. For those potentially involved in carbon source utilization, their substrates are predicted. Genes are represented by loci from strain HKCCA1288.
Gene distribution																																	GI	IS	prophage	pseudogene	Reference locus ID	Functional category	COG	Gene name	Functional annotation	Carbon Sources
M1M2			M3M4						M5S1			M5S2
HKCCA1065_01127	HKCCA1082_01898	HKCCA1288_00054	-	-	-	-	-	-	-	-	-	-	-	-	-	-	-	-	-	-	-	-	-	-	-	-	-	-	-	-	-	-	-	-	-	-	HKCCA1288_00054	Cell motility	COG1215	-	Glycosyltransferase, catalytic subunit of cellulose synthase and poly-beta-1,6-N-acetylglucosamine synthase	-
HKCCA1065_01122	HKCCA1082_01903	HKCCA1288_00059	-	-	-	-	-	-	-	-	-	-	-	-	-	-	-	-	-	-	-	-	-	-	-	-	-	-	-	-	-	-	-	-	-	-	HKCCA1288_00059	Coenzyme transport and metabolism	COG0321	-	Lipoate-protein ligase B	-
HKCCA1065_01121	HKCCA1082_01904	HKCCA1288_00060	-	-	-	-	-	-	-	-	-	-	-	-	-	-	-	-	-	-	-	-	-	-	-	-	-	-	-	-	-	-	Y	-	-	-	HKCCA1288_00060	Signal transduction mechanisms	COG3279	-	DNA-binding response regulator, LytR/AlgR family	-
HKCCA1065_01120	HKCCA1082_01905	HKCCA1288_00061	-	-	-	-	-	-	-	-	-	-	-	-	-	-	-	-	-	-	-	-	-	-	-	-	-	-	-	-	-	-	Y	-	-	-	HKCCA1288_00061	Function unknown	COG5395	-	-	-
HKCCA1065_01116	HKCCA1082_02669	HKCCA1288_00073	-	-	-	-	-	-	-	-	-	-	-	-	-	-	-	-	-	-	-	-	-	-	-	-	-	-	-	-	-	-	Y	-	-	-	HKCCA1288_00073	Translation, ribosomal structure and biogenesis	COG2264	-	Ribosomal protein L11 methylase PrmA	-
HKCCA1065_01110	HKCCA1082_02514	HKCCA1288_00079	-	-	-	-	-	-	-	-	-	-	-	-	-	-	-	-	-	-	-	-	-	-	-	-	-	-	-	-	-	-	-	-	-	-	HKCCA1288_00079	Signal transduction mechanisms	COG3706	-	Two-component response regulator, PleD family, consists of two REC domains and a diguanylate cyclase (GGDEF) domain	-
HKCCA1065_01107	HKCCA1082_02516	HKCCA1288_00081	-	-	-	-	-	-	-	-	-	-	-	-	-	-	-	-	-	-	-	-	-	-	-	-	-	-	-	-	-	-	-	-	-	-	HKCCA1288_00081	Transcription	COG1846	-	DNA-binding transcriptional regulator, MarR family	-
HKCCA1065_01106	HKCCA1082_02517	HKCCA1288_00082	-	-	-	-	-	-	-	-	-	-	-	-	-	-	-	-	-	-	-	-	-	-	-	-	-	-	-	-	-	-	-	-	-	-	HKCCA1288_00082	Energy production and conversion	COG0546	-	Phosphoglycolate phosphatase, HAD superfamily	-
HKCCA1065_01104	HKCCA1082_02519	HKCCA1288_00084	-	-	-	-	-	-	-	-	-	-	-	-	-	-	-	-	-	-	-	-	-	-	-	-	-	-	-	-	-	-	-	-	-	-	HKCCA1288_00084	Function unknown	-	-	-	-
HKCCA1065_01103	HKCCA1082_02520	HKCCA1288_00085	-	-	-	-	-	-	-	-	-	-	-	-	-	-	-	-	-	-	-	-	-	-	-	-	-	-	-	-	-	-	-	-	-	-	HKCCA1288_00085	Signal transduction mechanisms	COG2199	-	GGDEF domain, diguanylate cyclase (c-di-GMP synthetase) or its enzymatically inactive variants	-
HKCCA1065_01102	HKCCA1082_02521	HKCCA1288_00086	-	-	-	-	-	-	-	-	-	-	-	-	-	-	-	-	-	-	-	-	-	-	-	-	-	-	-	-	-	-	-	-	-	-	HKCCA1288_00086	Cell wall/membrane/envelope biogenesis	COG3409	-	Peptidoglycan-binding (PGRP) domain of peptidoglycan hydrolases	-
HKCCA1065_01091	HKCCA1082_02532	HKCCA1288_00097	-	-	-	-	-	-	-	-	-	-	-	-	-	-	-	-	-	-	-	-	-	-	-	-	-	-	-	-	-	-	-	-	-	-	HKCCA1288_00097	Replication, recombination and repair	COG0758	-	Predicted Rossmann fold nucleotide-binding protein DprA/Smf involved in DNA uptake	-
HKCCA1065_01079	HKCCA1082_02544	HKCCA1288_00109	-	-	-	-	-	-	-	-	-	-	-	-	-	-	-	-	-	-	-	-	-	-	-	-	-	-	-	-	-	-	-	-	-	-	HKCCA1288_00109	Cell motility	COG1536	fliG	Flagellar motor switch protein FliG	-
HKCCA1065_01077	HKCCA1082_02546	HKCCA1288_00111	-	-	-	-	-	-	-	-	-	-	-	-	-	-	-	-	-	-	-	-	-	-	-	-	-	-	-	-	-	-	-	-	-	-	HKCCA1288_00111	Function unknown	-	-	-	-
HKCCA1065_01076	HKCCA1082_02547	HKCCA1288_00112	-	-	-	-	-	-	-	-	-	-	-	-	-	-	-	-	-	-	-	-	-	-	-	-	-	-	-	-	-	-	-	-	-	-	HKCCA1288_00112	Function unknown	-	-	-	-
HKCCA1065_01073	HKCCA1082_02550	HKCCA1288_00115	-	-	-	-	-	-	-	-	-	-	-	-	-	-	-	-	-	-	-	-	-	-	-	-	-	-	-	-	-	-	-	-	-	-	HKCCA1288_00115	Posttranslational modification, protein turnover, chaperones	COG2938	-	Succinate dehydrogenase flavin-adding protein, antitoxin component of the CptAB toxin-antitoxin module	-
HKCCA1065_01072	HKCCA1082_02551	HKCCA1288_00116	-	-	-	-	-	-	-	-	-	-	-	-	-	-	-	-	-	-	-	-	-	-	-	-	-	-	-	-	-	-	-	-	-	-	HKCCA1288_00116	Transcription	COG1846	-	DNA-binding transcriptional regulator, MarR family	-
HKCCA1065_01071	HKCCA1082_02552	HKCCA1288_00117	-	-	-	-	-	-	-	-	-	-	-	-	-	-	-	-	-	-	-	-	-	-	-	-	-	-	-	-	-	-	-	-	-	-	HKCCA1288_00117	Posttranslational modification, protein turnover, chaperones	COG0526	-	Thiol-disulfide isomerase or thioredoxin	-
HKCCA1065_01070	HKCCA1082_02553	HKCCA1288_00118	-	-	-	-	-	-	-	-	-	-	-	-	-	-	-	-	-	-	-	-	-	-	-	-	-	-	-	-	-	-	-	-	-	-	HKCCA1288_00118	Function unknown	-	-	-	-
HKCCA1065_01053	HKCCA1082_02570	HKCCA1288_00135	-	-	-	-	-	-	-	-	-	-	-	-	-	-	-	-	-	-	-	-	-	-	-	-	-	-	-	-	-	-	-	-	-	-	HKCCA1288_00135	Function unknown	-	-	-	-
HKCCA1065_01048	HKCCA1082_02575	HKCCA1288_00140	-	-	-	-	-	-	-	-	-	-	-	-	-	-	-	-	-	-	-	-	-	-	-	-	-	-	-	-	-	-	-	-	-	-	HKCCA1288_00140	Coenzyme transport and metabolism	COG0413	-	Ketopantoate hydroxymethyltransferase	-
HKCCA1065_01047	HKCCA1082_02576	HKCCA1288_00141	-	-	-	-	-	-	-	-	-	-	-	-	-	-	-	-	-	-	-	-	-	-	-	-	-	-	-	-	-	-	-	-	-	-	HKCCA1288_00141	Carbohydrate transport and metabolism	COG3622	hyi	hydroxypyruvate isomerase	Hydroxypyruvate
HKCCA1065_01046	HKCCA1082_02577	HKCCA1288_00142	-	-	-	-	-	-	-	-	-	-	-	-	-	-	-	-	-	-	-	-	-	-	-	-	-	-	-	-	-	-	-	-	-	-	HKCCA1288_00142	Inorganic ion transport and metabolism	COG2146	-	Ferredoxin subunit of nitrite reductase or a ring-hydroxylating dioxygenase	-
HKCCA1065_01045	HKCCA1082_02578	HKCCA1288_00143	-	-	-	-	-	-	-	-	-	-	-	-	-	-	-	-	-	-	-	-	-	-	-	-	-	-	-	-	-	-	-	-	-	-	HKCCA1288_00143	Carbohydrate transport and metabolism	COG1082	-	Inosose isomerase	Inositol
HKCCA1065_01044	HKCCA1082_02579	HKCCA1288_00144	-	-	-	-	-	-	-	-	-	-	-	-	-	-	-	-	-	-	-	-	-	-	-	-	-	-	-	-	-	-	-	-	-	-	HKCCA1288_00144	General function prediction only	COG0673	iolG	myo-inositol 2-dehydrogenase / D-chiro-inositol 1-dehydrogenase	Inositol
HKCCA1065_01043	HKCCA1082_02580	HKCCA1288_00145	-	-	-	-	-	-	-	-	-	-	-	-	-	-	-	-	-	-	-	-	-	-	-	-	-	-	-	-	-	-	-	-	-	-	HKCCA1288_00145	Carbohydrate transport and metabolism	COG1129	-	Inositol transport system ATP-binding protein	Inositol
HKCCA1065_01042	HKCCA1082_02581	HKCCA1288_00146	-	-	-	-	-	-	-	-	-	-	-	-	-	-	-	-	-	-	-	-	-	-	-	-	-	-	-	-	-	-	-	-	-	-	HKCCA1288_00146	Carbohydrate transport and metabolism	COG1172	-	Inositol transport system permease protein	Inositol
HKCCA1065_01041	HKCCA1082_02582	HKCCA1288_00147	-	-	-	-	-	-	-	-	-	-	-	-	-	-	-	-	-	-	-	-	-	-	-	-	-	-	-	-	-	-	-	-	-	-	HKCCA1288_00147	Carbohydrate transport and metabolism	COG1172	-	Inositol transport system permease protein	Inositol
HKCCA1065_01040	HKCCA1082_02583	HKCCA1288_00148	-	-	-	-	-	-	-	-	-	-	-	-	-	-	-	-	-	-	-	-	-	-	-	-	-	-	-	-	-	-	-	-	-	-	HKCCA1288_00148	Carbohydrate transport and metabolism	COG1879	-	Inositol transport system sugar-binding protein	Inositol
HKCCA1065_01039	HKCCA1082_02584	HKCCA1288_00149	-	-	-	-	-	-	-	-	-	-	-	-	-	-	-	-	-	-	-	-	-	-	-	-	-	-	-	-	-	-	-	-	-	-	HKCCA1288_00149	Lipid transport and metabolism	COG3000	-	Sterol desaturase/sphingolipid hydroxylase, fatty acid hydroxylase superfamily	-
HKCCA1065_01038	HKCCA1082_02585	HKCCA1288_00150	-	-	-	-	-	-	-	-	-	-	-	-	-	-	-	-	-	-	-	-	-	-	-	-	-	-	-	-	-	-	-	-	-	-	HKCCA1288_00150	Carbohydrate transport and metabolism	COG1879	-	ABC-type sugar transport system, periplasmic component, contains N-terminal xre family HTH domain	-
HKCCA1065_01037	HKCCA1082_02586	HKCCA1288_00151	-	-	-	-	-	-	-	-	-	-	-	-	-	-	-	-	-	-	-	-	-	-	-	-	-	-	-	-	-	-	-	-	-	-	HKCCA1288_00151	Carbohydrate transport and metabolism	COG3822	-	ATP synthases	-
HKCCA1065_01036	HKCCA1082_02587	HKCCA1288_00152	-	-	-	-	-	-	-	-	-	-	-	-	-	-	-	-	-	-	-	-	-	-	-	-	-	-	-	-	-	-	-	-	-	-	HKCCA1288_00152	Carbohydrate transport and metabolism	COG1820	nagA	N-acetylglucosamine-6-phosphate deacetylase	N-acetylglucosamine
HKCCA1065_01014	HKCCA1082_02591	HKCCA1288_00156	-	-	-	-	-	-	-	-	-	-	-	-	-	-	-	-	-	-	-	-	-	-	-	-	-	-	-	-	-	-	-	-	-	-	HKCCA1288_00156	General function prediction only	COG2391	-	Uncharacterized membrane protein YedE/YeeE, contains two sulfur transport domains	-
HKCCA1065_01011	HKCCA1082_02594	HKCCA1288_00159	-	-	-	-	-	-	-	-	-	-	-	-	-	-	-	-	-	-	-	-	-	-	-	-	-	-	-	-	-	-	-	-	-	Y	HKCCA1288_00159	Amino acid transport and metabolism	COG2113	proX	glycine betaine/proline transport system substrate-binding protein	-
HKCCA1065_01010	HKCCA1082_02595	HKCCA1288_00160	-	-	-	-	-	-	-	-	-	-	-	-	-	-	-	-	-	-	-	-	-	-	-	-	-	-	-	-	-	-	-	-	-	-	HKCCA1288_00160	Function unknown	-	-	-	-
HKCCA1065_00979	HKCCA1082_02626	HKCCA1288_00191	-	-	-	-	-	-	-	-	-	-	-	-	-	-	-	-	-	-	-	-	-	-	-	-	-	-	-	-	-	-	-	-	-	-	HKCCA1288_00191	Function unknown	-	-	-	-
HKCCA1065_00978	HKCCA1082_02627	HKCCA1288_00192	-	-	-	-	-	-	-	-	-	-	-	-	-	-	-	-	-	-	-	-	-	-	-	-	-	-	-	-	-	-	-	-	-	-	HKCCA1288_00192	Function unknown	-	-	-	-
HKCCA1065_00977	HKCCA1082_02628	HKCCA1288_00193	-	-	-	-	-	-	-	-	-	-	-	-	-	-	-	-	-	-	-	-	-	-	-	-	-	-	-	-	-	-	-	-	-	-	HKCCA1288_00193	Function unknown	-	-	-	-
HKCCA1065_00976	HKCCA1082_02629	HKCCA1288_00194	-	-	-	-	-	-	-	-	-	-	-	-	-	-	-	-	-	-	-	-	-	-	-	-	-	-	-	-	-	-	-	-	-	-	HKCCA1288_00194	Function unknown	-	-	-	-
HKCCA1065_00911	HKCCA1082_01973	HKCCA1288_00261	-	-	-	-	-	-	-	-	-	-	-	-	-	-	-	-	-	-	-	-	-	-	-	-	-	-	-	-	-	-	-	-	-	-	HKCCA1288_00261	Cell cycle control, cell division, chromosome partitioning	COG4641	-	Spore maturation protein CgeB	-
HKCCA1065_00844	HKCCA1082_02038	HKCCA1288_00326	-	-	-	-	-	-	-	-	-	-	-	-	-	-	-	-	-	-	-	-	-	-	-	-	-	-	-	-	-	-	-	-	-	-	HKCCA1288_00326	Function unknown	-	-	-	-
HKCCA1065_00820	HKCCA1082_00401	HKCCA1288_00350	-	-	-	-	-	-	-	-	-	-	-	-	-	-	-	-	-	-	-	-	-	-	-	-	-	-	-	-	-	-	-	-	-	-	HKCCA1288_00350	Carbohydrate transport and metabolism	COG1129	frcA	fructose transport system ATP-binding protein	Fructose
HKCCA1065_00819	HKCCA1082_00402	HKCCA1288_00351	-	-	-	-	-	-	-	-	-	-	-	-	-	-	-	-	-	-	-	-	-	-	-	-	-	-	-	-	-	-	-	-	-	-	HKCCA1288_00351	Carbohydrate transport and metabolism	COG1172	frcC	fructose transport system permease protein	Fructose
HKCCA1065_00818	HKCCA1082_00403	HKCCA1288_00352	-	-	-	-	-	-	-	-	-	-	-	-	-	-	-	-	-	-	-	-	-	-	-	-	-	-	-	-	-	-	-	-	-	-	HKCCA1288_00352	Carbohydrate transport and metabolism	COG1879	frcB	fructose transport system substrate-binding protein	Fructose
HKCCA1065_00817	HKCCA1082_00404	HKCCA1288_00353	-	-	-	-	-	-	-	-	-	-	-	-	-	-	-	-	-	-	-	-	-	-	-	-	-	-	-	-	-	-	-	-	-	-	HKCCA1288_00353	Transcription	COG2345	frcR	Transcriptional regulator FrcR for fructose utilization	Fructose
HKCCA1065_00788	HKCCA1082_00443	HKCCA1288_00392	-	-	-	-	-	-	-	-	-	-	-	-	-	-	-	-	-	-	-	-	-	-	-	-	-	-	-	-	-	-	-	-	-	-	HKCCA1288_00392	Secondary metabolites biosynthesis, transport and catabolism	COG2124	-	Cytochrome P450	-
HKCCA1065_02486	HKCCA1082_00490	HKCCA1288_00439	-	-	-	-	-	-	-	-	-	-	-	-	-	-	-	-	-	-	-	-	-	-	-	-	-	-	-	-	-	-	-	-	-	Y	HKCCA1288_00439	Function unknown	-	-	-	-
HKCCA1065_02467	HKCCA1082_00510	HKCCA1288_00458	-	-	-	-	-	-	-	-	-	-	-	-	-	-	-	-	-	-	-	-	-	-	-	-	-	-	-	-	-	-	-	-	-	-	HKCCA1288_00458	General function prediction only	COG3153	-	Predicted N-acetyltransferase YhbS	-
HKCCA1065_02438	HKCCA1082_00539	HKCCA1288_00487	-	-	-	-	-	-	-	-	-	-	-	-	-	-	-	-	-	-	-	-	-	-	-	-	-	-	-	-	-	-	-	-	-	-	HKCCA1288_00487	Function unknown	-	-	-	-
HKCCA1065_02415	HKCCA1082_00562	HKCCA1288_00510	-	-	-	-	-	-	-	-	-	-	-	-	-	-	-	-	-	-	-	-	-	-	-	-	-	-	-	-	-	-	-	-	-	-	HKCCA1288_00510	General function prediction only	COG1719	-	Predicted hydrocarbon binding protein, contains 4VR domain	-
HKCCA1065_02414	HKCCA1082_00563	HKCCA1288_00511	-	-	-	-	-	-	-	-	-	-	-	-	-	-	-	-	-	-	-	-	-	-	-	-	-	-	-	-	-	-	-	-	-	-	HKCCA1288_00511	General function prediction only	COG1032	-	Radical SAM superfamily enzyme YgiQ, UPF0313 family	-
HKCCA1065_02413	HKCCA1082_00580	HKCCA1288_00527	-	-	-	-	-	-	-	-	-	-	-	-	-	-	-	-	-	-	-	-	-	-	-	-	-	-	-	-	-	-	-	-	Y	-	HKCCA1288_00527	Function unknown	-	-	-	-
HKCCA1065_02412	HKCCA1082_00581	HKCCA1288_00528	-	-	-	-	-	-	-	-	-	-	-	-	-	-	-	-	-	-	-	-	-	-	-	-	-	-	-	-	-	-	-	-	Y	-	HKCCA1288_00528	Function unknown	-	-	-	-
HKCCA1065_00030	HKCCA1082_00630	HKCCA1288_00577	-	-	-	-	-	-	-	-	-	-	-	-	-	-	-	-	-	-	-	-	-	-	-	-	-	-	-	-	-	-	-	-	-	-	HKCCA1288_00577	Function unknown	-	-	-	-
HKCCA1065_00035	HKCCA1082_00635	HKCCA1288_00582	-	-	-	-	-	-	-	-	-	-	-	-	-	-	-	-	-	-	-	-	-	-	-	-	-	-	-	-	-	-	-	-	-	-	HKCCA1288_00582	Function unknown	-	-	-	-
HKCCA1065_00038	HKCCA1082_00638	HKCCA1288_00585	-	-	-	-	-	-	-	-	-	-	-	-	-	-	-	-	-	-	-	-	-	-	-	-	-	-	-	-	-	-	-	-	-	-	HKCCA1288_00585	Function unknown	-	-	-	-
HKCCA1065_00039	HKCCA1082_00639	HKCCA1288_00586	-	-	-	-	-	-	-	-	-	-	-	-	-	-	-	-	-	-	-	-	-	-	-	-	-	-	-	-	-	-	-	-	-	-	HKCCA1288_00586	Energy production and conversion	COG2717	YedYZ	Periplasmic DMSO/TMAO reductase YedYZ, heme-binding membrane subunit	-
HKCCA1065_00040	HKCCA1082_00640	HKCCA1288_00587	-	-	-	-	-	-	-	-	-	-	-	-	-	-	-	-	-	-	-	-	-	-	-	-	-	-	-	-	-	-	-	-	-	-	HKCCA1288_00587	Amino acid transport and metabolism	COG0531	-	Amino acid permease	-
HKCCA1065_00041	HKCCA1082_00641	HKCCA1288_00588	-	-	-	-	-	-	-	-	-	-	-	-	-	-	-	-	-	-	-	-	-	-	-	-	-	-	-	-	-	-	-	-	-	-	HKCCA1288_00588	Function unknown	-	-	-	-
HKCCA1065_00060	HKCCA1082_00660	HKCCA1288_00607	-	-	-	-	-	-	-	-	-	-	-	-	-	-	-	-	-	-	-	-	-	-	-	-	-	-	-	-	-	-	-	-	-	-	HKCCA1288_00607	Function unknown	COG1671	-	-	-
HKCCA1065_00077	HKCCA1082_00678	HKCCA1288_00625	-	-	-	-	-	-	-	-	-	-	-	-	-	-	-	-	-	-	-	-	-	-	-	-	-	-	-	-	-	-	-	-	-	-	HKCCA1288_00625	Amino acid transport and metabolism	COG4176	proW	glycine betaine/proline transport system permease protein	-
HKCCA1065_00078	HKCCA1082_00679	HKCCA1288_00626	-	-	-	-	-	-	-	-	-	-	-	-	-	-	-	-	-	-	-	-	-	-	-	-	-	-	-	-	-	-	-	-	-	-	HKCCA1288_00626	Amino acid transport and metabolism	COG2113	proX	glycine betaine/proline transport system substrate-binding protein	-
HKCCA1065_00080	HKCCA1082_00681	HKCCA1288_00628	-	-	-	-	-	-	-	-	-	-	-	-	-	-	-	-	-	-	-	-	-	-	-	-	-	-	-	-	-	-	-	-	-	-	HKCCA1288_00628	Function unknown	-	-	-	-
HKCCA1065_00096	HKCCA1082_00697	HKCCA1288_00644	-	-	-	-	-	-	-	-	-	-	-	-	-	-	-	-	-	-	-	-	-	-	-	-	-	-	-	-	-	-	-	-	-	-	HKCCA1288_00644	Function unknown	-	-	-	-
HKCCA1065_00102	HKCCA1082_00703	HKCCA1288_00650	-	-	-	-	-	-	-	-	-	-	-	-	-	-	-	-	-	-	-	-	-	-	-	-	-	-	-	-	-	-	-	-	-	-	HKCCA1288_00650	Replication, recombination and repair	COG0122	alkA	DNA-3-methyladenine glycosylase II	-
HKCCA1065_00157	HKCCA1082_01429	HKCCA1288_00706	-	-	-	-	-	-	-	-	-	-	-	-	-	-	-	-	-	-	-	-	-	-	-	-	-	-	-	-	-	-	-	-	-	-	HKCCA1288_00706	Secondary metabolites biosynthesis, transport and catabolism	COG4665	-	TRAP-type mannitol/chloroaromatic compound transport system, small permease component	-
HKCCA1065_00175	HKCCA1082_01447	HKCCA1288_00724	-	-	-	-	-	-	-	-	-	-	-	-	-	-	-	-	-	-	-	-	-	-	-	-	-	-	-	-	-	-	-	-	-	-	HKCCA1288_00724	General function prediction only	COG0658	-	Predicted membrane metal-binding protein	-
HKCCA1065_00224	HKCCA1082_01494	HKCCA1288_00771	-	-	-	-	-	-	-	-	-	-	-	-	-	-	-	-	-	-	-	-	-	-	-	-	-	-	-	-	-	-	-	-	-	-	HKCCA1288_00771	Function unknown	-	-	-	-
HKCCA1065_00242	HKCCA1082_01512	HKCCA1288_00789	-	-	-	-	-	-	-	-	-	-	-	-	-	-	-	-	-	-	-	-	-	-	-	-	-	-	-	-	-	-	-	-	-	-	HKCCA1288_00789	Energy production and conversion	COG3658	-	Cytochrome b	-
HKCCA1065_00243	HKCCA1082_01513	HKCCA1288_00790	-	-	-	-	-	-	-	-	-	-	-	-	-	-	-	-	-	-	-	-	-	-	-	-	-	-	-	-	-	-	-	-	-	-	HKCCA1288_00790	Function unknown	COG2197	-	-	-
HKCCA1065_00257	HKCCA1082_01527	HKCCA1288_00804	-	-	-	-	-	-	-	-	-	-	-	-	-	-	-	-	-	-	-	-	-	-	-	-	-	-	-	-	-	-	-	-	-	-	HKCCA1288_00804	Function unknown	-	-	-	-
HKCCA1065_00258	HKCCA1082_01528	HKCCA1288_00805	-	-	-	-	-	-	-	-	-	-	-	-	-	-	-	-	-	-	-	-	-	-	-	-	-	-	-	-	-	-	-	-	-	-	HKCCA1288_00805	Function unknown	-	-	-	-
HKCCA1065_00338	HKCCA1082_00772	HKCCA1288_00882	-	-	-	-	-	-	-	-	-	-	-	-	-	-	-	-	-	-	-	-	-	-	-	-	-	-	-	-	-	-	Y	-	-	-	HKCCA1288_00882	Function unknown	-	-	-	-
HKCCA1065_00365	HKCCA1082_00799	HKCCA1288_00909	-	-	-	-	-	-	-	-	-	-	-	-	-	-	-	-	-	-	-	-	-	-	-	-	-	-	-	-	-	-	-	-	-	-	HKCCA1288_00909	Function unknown	-	-	-	-
HKCCA1065_00366	HKCCA1082_00800	HKCCA1288_00910	-	-	-	-	-	-	-	-	-	-	-	-	-	-	-	-	-	-	-	-	-	-	-	-	-	-	-	-	-	-	-	-	-	-	HKCCA1288_00910	Transcription	COG1595	-	DNA-directed RNA polymerase specialized sigma subunit, sigma24 family	-
HKCCA1065_00382	HKCCA1082_00816	HKCCA1288_00926	-	-	-	-	-	-	-	-	-	-	-	-	-	-	-	-	-	-	-	-	-	-	-	-	-	-	-	-	-	-	-	-	-	-	HKCCA1288_00926	Secondary metabolites biosynthesis, transport and catabolism	COG4915	-	5-bromo-4-chloroindolyl phosphate hydrolysis protein	-
HKCCA1065_00385	HKCCA1082_00819	HKCCA1288_00929	-	-	-	-	-	-	-	-	-	-	-	-	-	-	-	-	-	-	-	-	-	-	-	-	-	-	-	-	-	-	-	-	-	-	HKCCA1288_00929	Posttranslational modification, protein turnover, chaperones	COG4260	-	Membrane protease subunit, stomatin/prohibitin family, contains C-terminal Zn-ribbon domain	-
HKCCA1065_00440	HKCCA1082_00873	HKCCA1288_00983	-	-	-	-	-	-	-	-	-	-	-	-	-	-	-	-	-	-	-	-	-	-	-	-	-	-	-	-	-	-	-	-	-	-	HKCCA1288_00983	Cell wall/membrane/envelope biogenesis	COG3040	-	Bacterial lipocalin	-
HKCCA1065_00509	HKCCA1082_00951	HKCCA1288_01087	-	-	-	-	-	-	-	-	-	-	-	-	-	-	-	-	-	-	-	-	-	-	-	-	-	-	-	-	-	-	-	-	-	-	HKCCA1288_01087	Cell wall/membrane/envelope biogenesis	COG0451	-	Nucleoside-diphosphate-sugar epimerase	-
HKCCA1065_00510	HKCCA1082_00952	HKCCA1288_01088	-	-	-	-	-	-	-	-	-	-	-	-	-	-	-	-	-	-	-	-	-	-	-	-	-	-	-	-	-	-	-	-	-	-	HKCCA1288_01088	Carbohydrate transport and metabolism	COG0524	kdgK	2-dehydro-3-deoxygluconokinase	D-Galacturonate, D-Glucuronate
HKCCA1065_00511	HKCCA1082_00953	HKCCA1288_01089	-	-	-	-	-	-	-	-	-	-	-	-	-	-	-	-	-	-	-	-	-	-	-	-	-	-	-	-	-	-	-	-	-	-	HKCCA1288_01089	General function prediction only	COG3970	-	Fumarylacetoacetate (FAA) hydrolase family protein	-
HKCCA1065_00512	HKCCA1082_00954	HKCCA1288_01090	-	-	-	-	-	-	-	-	-	-	-	-	-	-	-	-	-	-	-	-	-	-	-	-	-	-	-	-	-	-	-	-	-	-	HKCCA1288_01090	Energy production and conversion	COG0277	LDHD	D-lactate dehydrogenase (cytochrome)	D-Lactate, pyruvate
HKCCA1065_00513	HKCCA1082_00955	HKCCA1288_01091	-	-	-	-	-	-	-	-	-	-	-	-	-	-	-	-	-	-	-	-	-	-	-	-	-	-	-	-	-	-	-	-	-	-	HKCCA1288_01091	Cell wall/membrane/envelope biogenesis	COG4948	-	Gluconate dehydratase	D-Gluconate, ketogluconates
HKCCA1065_00515	HKCCA1082_00957	HKCCA1288_01093	-	-	-	-	-	-	-	-	-	-	-	-	-	-	-	-	-	-	-	-	-	-	-	-	-	-	-	-	-	-	-	-	-	-	HKCCA1288_01093	Amino acid transport and metabolism	COG1063	idnD	L-idonate 5-dehydrogenase	D-Gluconate, ketogluconates
HKCCA1065_00516	HKCCA1082_00958	HKCCA1288_01094	-	-	-	-	-	-	-	-	-	-	-	-	-	-	-	-	-	-	-	-	-	-	-	-	-	-	-	-	-	-	-	-	-	-	HKCCA1288_01094	Secondary metabolites biosynthesis, transport and catabolism	COG1028	idnO	gluconate 5-dehydrogenase	D-Gluconate, ketogluconates
HKCCA1065_00519	HKCCA1082_00961	HKCCA1288_01097	-	-	-	-	-	-	-	-	-	-	-	-	-	-	-	-	-	-	-	-	-	-	-	-	-	-	-	-	-	-	-	-	-	-	HKCCA1288_01097	Secondary metabolites biosynthesis, transport and catabolism	COG1028	-	NAD(P)-dependent dehydrogenase, short-chain alcohol dehydrogenase family	-
HKCCA1065_00520	HKCCA1082_00962	HKCCA1288_01098	-	-	-	-	-	-	-	-	-	-	-	-	-	-	-	-	-	-	-	-	-	-	-	-	-	-	-	-	-	-	-	-	-	-	HKCCA1288_01098	Translation, ribosomal structure and biogenesis	COG0684	-	Regulator of RNase E activity RraA	-
HKCCA1065_00521	HKCCA1082_00963	HKCCA1288_01099	-	-	-	-	-	-	-	-	-	-	-	-	-	-	-	-	-	-	-	-	-	-	-	-	-	-	-	-	-	-	-	-	-	-	HKCCA1288_01099	Amino acid transport and metabolism	COG4392	-	Branched-chain amino acid transport protein	-
HKCCA1065_00522	HKCCA1082_00964	HKCCA1288_01100	-	-	-	-	-	-	-	-	-	-	-	-	-	-	-	-	-	-	-	-	-	-	-	-	-	-	-	-	-	-	-	-	-	-	HKCCA1288_01100	Amino acid transport and metabolism	COG1296	-	Predicted branched-chain amino acid permease (azaleucine resistance)	-
HKCCA1065_00523	HKCCA1082_00965	HKCCA1288_01101	-	-	-	-	-	-	-	-	-	-	-	-	-	-	-	-	-	-	-	-	-	-	-	-	-	-	-	-	-	-	-	-	-	-	HKCCA1288_01101	Function unknown	-	-	-	-
HKCCA1065_00525	HKCCA1082_00967	HKCCA1288_01103	-	-	-	-	-	-	-	-	-	-	-	-	-	-	-	-	-	-	-	-	-	-	-	-	-	-	-	-	-	-	-	-	-	-	HKCCA1288_01103	Energy production and conversion	COG4221	-	NADP-dependent 3-hydroxy acid dehydrogenase YdfG	-
HKCCA1065_00526	HKCCA1082_00968	HKCCA1288_01104	-	-	-	-	-	-	-	-	-	-	-	-	-	-	-	-	-	-	-	-	-	-	-	-	-	-	-	-	-	-	-	-	-	-	HKCCA1288_01104	Carbohydrate transport and metabolism	COG0697	-	Permease of the drug/metabolite transporter (DMT) superfamily	-
HKCCA1065_00527	HKCCA1082_00969	HKCCA1288_01105	-	-	-	-	-	-	-	-	-	-	-	-	-	-	-	-	-	-	-	-	-	-	-	-	-	-	-	-	-	-	-	-	-	-	HKCCA1288_01105	Secondary metabolites biosynthesis, transport and catabolism	COG1028	-	2-keto-3-deoxy-L-fuconate dehydrogenase	2-keto-3-deoxy-L-fuconate, L-fucose
HKCCA1065_00528	HKCCA1082_00970	HKCCA1288_01106	-	-	-	-	-	-	-	-	-	-	-	-	-	-	-	-	-	-	-	-	-	-	-	-	-	-	-	-	-	-	-	-	-	-	HKCCA1288_01106	Lipid transport and metabolism	COG2084	-	3-hydroxyisobutyrate dehydrogenase or related beta-hydroxyacid dehydrogenase	-
HKCCA1065_00529	HKCCA1082_00971	HKCCA1288_01107	-	-	-	-	-	-	-	-	-	-	-	-	-	-	-	-	-	-	-	-	-	-	-	-	-	-	-	-	-	-	-	-	-	-	HKCCA1288_01107	General function prediction only	COG0673	-	Predicted dehydrogenase	-
HKCCA1065_00530	HKCCA1082_00972	HKCCA1288_01108	-	-	-	-	-	-	-	-	-	-	-	-	-	-	-	-	-	-	-	-	-	-	-	-	-	-	-	-	-	-	-	-	-	-	HKCCA1288_01108	Carbohydrate transport and metabolism	COG2721	uxaA	altronate hydrolase	D-Galacturonate
HKCCA1065_00531	HKCCA1082_00973	HKCCA1288_01109	-	-	-	-	-	-	-	-	-	-	-	-	-	-	-	-	-	-	-	-	-	-	-	-	-	-	-	-	-	-	-	-	-	-	HKCCA1288_01109	Secondary metabolites biosynthesis, transport and catabolism	COG4664	-	TRAP-type mannitol/chloroaromatic compound transport system, large permease component	-
HKCCA1065_00532	HKCCA1082_00974	HKCCA1288_01110	-	-	-	-	-	-	-	-	-	-	-	-	-	-	-	-	-	-	-	-	-	-	-	-	-	-	-	-	-	-	-	-	-	-	HKCCA1288_01110	Secondary metabolites biosynthesis, transport and catabolism	COG4665	-	TRAP-type mannitol/chloroaromatic compound transport system, small permease component	-
HKCCA1065_00533	HKCCA1082_00975	HKCCA1288_01111	-	-	-	-	-	-	-	-	-	-	-	-	-	-	-	-	-	-	-	-	-	-	-	-	-	-	-	-	-	-	-	-	-	-	HKCCA1288_01111	Secondary metabolites biosynthesis, transport and catabolism	COG4663	-	TRAP-type mannitol/chloroaromatic compound transport system, periplasmic component	-
HKCCA1065_00534	HKCCA1082_00976	HKCCA1288_01112	-	-	-	-	-	-	-	-	-	-	-	-	-	-	-	-	-	-	-	-	-	-	-	-	-	-	-	-	-	-	-	-	-	-	HKCCA1288_01112	Transcription	COG1802	-	DNA-binding transcriptional regulator, GntR family	-
HKCCA1065_00548	HKCCA1082_00990	HKCCA1288_01126	-	-	-	-	-	-	-	-	-	-	-	-	-	-	-	-	-	-	-	-	-	-	-	-	-	-	-	-	-	-	-	-	-	-	HKCCA1288_01126	Function unknown	-	-	-	-
HKCCA1065_00549	HKCCA1082_00991	HKCCA1288_01127	-	-	-	-	-	-	-	-	-	-	-	-	-	-	-	-	-	-	-	-	-	-	-	-	-	-	-	-	-	-	-	-	-	-	HKCCA1288_01127	General function prediction only	COG0667	-	Predicted oxidoreductase (related to aryl-alcohol dehydrogenase)	-
HKCCA1065_00550	HKCCA1082_00992	HKCCA1288_01128	-	-	-	-	-	-	-	-	-	-	-	-	-	-	-	-	-	-	-	-	-	-	-	-	-	-	-	-	-	-	-	-	-	-	HKCCA1288_01128	Secondary metabolites biosynthesis, transport and catabolism	COG1028	-	NAD(P)-dependent dehydrogenase, short-chain alcohol dehydrogenase family	-
HKCCA1065_00552	HKCCA1082_00994	HKCCA1288_01130	-	-	-	-	-	-	-	-	-	-	-	-	-	-	-	-	-	-	-	-	-	-	-	-	-	-	-	-	-	-	-	-	-	-	HKCCA1288_01130	Secondary metabolites biosynthesis, transport and catabolism	COG1028	-	NAD(P)-dependent dehydrogenase, short-chain alcohol dehydrogenase family	-
HKCCA1065_00553	HKCCA1082_00995	HKCCA1288_01131	-	-	-	-	-	-	-	-	-	-	-	-	-	-	-	-	-	-	-	-	-	-	-	-	-	-	-	-	-	-	-	-	-	-	HKCCA1288_01131	Cell wall/membrane/envelope biogenesis	COG0463	-	Glycosyltransferase	-
HKCCA1065_00554	HKCCA1082_00997	HKCCA1288_01133	-	-	-	-	-	-	-	-	-	-	-	-	-	-	-	-	-	-	-	-	-	-	-	-	-	-	-	-	-	-	-	-	-	-	HKCCA1288_01133	Cell wall/membrane/envelope biogenesis	-	-	Glycosyl transferase	-
HKCCA1065_00555	HKCCA1082_00998	HKCCA1288_01134	-	-	-	-	-	-	-	-	-	-	-	-	-	-	-	-	-	-	-	-	-	-	-	-	-	-	-	-	-	-	-	-	-	-	HKCCA1288_01134	Function unknown	COG5319	-	-	-
HKCCA1065_00575	HKCCA1082_01018	HKCCA1288_01154	-	-	-	-	-	-	-	-	-	-	-	-	-	-	-	-	-	-	-	-	-	-	-	-	-	-	-	-	-	-	-	-	-	-	HKCCA1288_01154	Function unknown	-	-	-	-
HKCCA1065_00654	HKCCA1082_02453	HKCCA1288_01233	-	-	-	-	-	-	-	-	-	-	-	-	-	-	-	-	-	-	-	-	-	-	-	-	-	-	-	-	-	-	-	-	-	-	HKCCA1288_01233	Cell wall/membrane/envelope biogenesis	COG0739	-	Murein DD-endopeptidase MepM and murein hydrolase activator NlpD, contain LysM domain	-
HKCCA1065_00655	HKCCA1082_02454	HKCCA1288_01234	-	-	-	-	-	-	-	-	-	-	-	-	-	-	-	-	-	-	-	-	-	-	-	-	-	-	-	-	-	-	-	-	-	-	HKCCA1288_01234	Cell motility	-	motB	chemotaxis protein MotB	-
HKCCA1065_00656	HKCCA1082_02455	HKCCA1288_01235	-	-	-	-	-	-	-	-	-	-	-	-	-	-	-	-	-	-	-	-	-	-	-	-	-	-	-	-	-	-	-	-	-	-	HKCCA1288_01235	Function unknown	-	-	-	-
HKCCA1065_00678	HKCCA1082_02477	HKCCA1288_01257	-	-	-	-	-	-	-	-	-	-	-	-	-	-	-	-	-	-	-	-	-	-	-	-	-	-	-	-	-	-	-	-	-	-	HKCCA1288_01257	Function unknown	-	-	-	-
HKCCA1065_00679	HKCCA1082_02478	HKCCA1288_01258	-	-	-	-	-	-	-	-	-	-	-	-	-	-	-	-	-	-	-	-	-	-	-	-	-	-	-	-	-	-	-	-	-	-	HKCCA1288_01258	Signal transduction mechanisms	COG2197	-	DNA-binding response regulator, NarL/FixJ family, contains REC and HTH domains	-
HKCCA1065_00680	HKCCA1082_02479	HKCCA1288_01259	-	-	-	-	-	-	-	-	-	-	-	-	-	-	-	-	-	-	-	-	-	-	-	-	-	-	-	-	-	-	-	-	-	-	HKCCA1288_01259	Signal transduction mechanisms	COG4585	-	Signal transduction histidine kinase	-
HKCCA1065_00692	HKCCA1082_02491	HKCCA1288_01271	-	-	-	-	-	-	-	-	-	-	-	-	-	-	-	-	-	-	-	-	-	-	-	-	-	-	-	-	-	-	Y	-	-	-	HKCCA1288_01271	Function unknown	-	-	-	-
HKCCA1065_00693	HKCCA1082_02492	HKCCA1288_01272	-	-	-	-	-	-	-	-	-	-	-	-	-	-	-	-	-	-	-	-	-	-	-	-	-	-	-	-	-	-	Y	-	-	-	HKCCA1288_01272	Inorganic ion transport and metabolism	COG1230	czcD	cobalt-zinc-cadmium efflux system protein	-
HKCCA1065_00694	HKCCA1082_02493	HKCCA1288_01273	-	-	-	-	-	-	-	-	-	-	-	-	-	-	-	-	-	-	-	-	-	-	-	-	-	-	-	-	-	-	Y	-	-	-	HKCCA1288_01273	Transcription	COG0789	-	DNA-binding transcriptional regulator, MerR family	-
HKCCA1065_00695	HKCCA1082_02494	HKCCA1288_01274	-	-	-	-	-	-	-	-	-	-	-	-	-	-	-	-	-	-	-	-	-	-	-	-	-	-	-	-	-	-	Y	-	-	-	HKCCA1288_01274	Posttranslational modification, protein turnover, chaperones	COG0695	-	Glutaredoxin	-
HKCCA1065_00696	HKCCA1082_02495	HKCCA1288_01275	-	-	-	-	-	-	-	-	-	-	-	-	-	-	-	-	-	-	-	-	-	-	-	-	-	-	-	-	-	-	Y	-	-	-	HKCCA1288_01275	Inorganic ion transport and metabolism	COG2608	-	Copper chaperone CopZ	-
HKCCA1065_00697	HKCCA1082_02496	HKCCA1288_01276	-	-	-	-	-	-	-	-	-	-	-	-	-	-	-	-	-	-	-	-	-	-	-	-	-	-	-	-	-	-	Y	-	-	-	HKCCA1288_01276	Function unknown	-	-	-	-
HKCCA1065_00698	HKCCA1082_02497	HKCCA1288_01277	-	-	-	-	-	-	-	-	-	-	-	-	-	-	-	-	-	-	-	-	-	-	-	-	-	-	-	-	-	-	Y	-	-	-	HKCCA1288_01277	Cell wall/membrane/envelope biogenesis	COG1376	-	Lipoprotein-anchoring transpeptidase ErfK/SrfK	-
HKCCA1065_00699	HKCCA1082_02498	HKCCA1288_01278	-	-	-	-	-	-	-	-	-	-	-	-	-	-	-	-	-	-	-	-	-	-	-	-	-	-	-	-	-	-	Y	-	-	-	HKCCA1288_01278	Posttranslational modification, protein turnover, chaperones	COG1651	-	Protein-disulfide isomerase	-
HKCCA1065_00700	HKCCA1082_02499	HKCCA1288_01279	-	-	-	-	-	-	-	-	-	-	-	-	-	-	-	-	-	-	-	-	-	-	-	-	-	-	-	-	-	-	Y	-	-	-	HKCCA1288_01279	Energy production and conversion	COG2010	-	Cytochrome c, mono- and diheme variants	-
HKCCA1065_00701	HKCCA1082_02500	HKCCA1288_01280	-	-	-	-	-	-	-	-	-	-	-	-	-	-	-	-	-	-	-	-	-	-	-	-	-	-	-	-	-	-	Y	-	-	-	HKCCA1288_01280	Cell cycle control, cell division, chromosome partitioning	COG2132	-	Multicopper oxidase with three cupredoxin domains (includes cell division protein FtsP and spore coat protein CotA)	-
HKCCA1065_00702	HKCCA1082_02501	HKCCA1288_01281	-	-	-	-	-	-	-	-	-	-	-	-	-	-	-	-	-	-	-	-	-	-	-	-	-	-	-	-	-	-	Y	-	-	-	HKCCA1288_01281	Energy production and conversion	COG2010	-	Cytochrome c, mono- and diheme variants	-
HKCCA1065_00703	HKCCA1082_02502	HKCCA1288_01282	-	-	-	-	-	-	-	-	-	-	-	-	-	-	-	-	-	-	-	-	-	-	-	-	-	-	-	-	-	-	Y	-	-	-	HKCCA1288_01282	Energy production and conversion	COG3909	-	Cytochrome c556	-
HKCCA1065_00704	HKCCA1082_02503	HKCCA1288_01283	-	-	-	-	-	-	-	-	-	-	-	-	-	-	-	-	-	-	-	-	-	-	-	-	-	-	-	-	-	-	Y	-	-	-	HKCCA1288_01283	Energy production and conversion	COG2010	-	Cytochrome c, mono- and diheme variants	-
HKCCA1065_00705	HKCCA1082_02504	HKCCA1288_01284	-	-	-	-	-	-	-	-	-	-	-	-	-	-	-	-	-	-	-	-	-	-	-	-	-	-	-	-	-	-	Y	-	-	-	HKCCA1288_01284	Posttranslational modification, protein turnover, chaperones	COG1651	-	Protein-disulfide isomerase	-
HKCCA1065_02313	HKCCA1082_01380	HKCCA1288_01407	-	-	-	-	-	-	-	-	-	-	-	-	-	-	-	-	-	-	-	-	-	-	-	-	-	-	-	-	-	-	-	-	-	-	HKCCA1288_01407	Function unknown	-	-	-	-
HKCCA1065_02308	HKCCA1082_01384	HKCCA1288_01411	-	-	-	-	-	-	-	-	-	-	-	-	-	-	-	-	-	-	-	-	-	-	-	-	-	-	-	-	-	-	-	-	-	-	HKCCA1288_01411	Function unknown	-	-	-	-
HKCCA1065_02262	HKCCA1082_02300	HKCCA1288_01457	-	-	-	-	-	-	-	-	-	-	-	-	-	-	-	-	-	-	-	-	-	-	-	-	-	-	-	-	-	-	-	-	-	-	HKCCA1288_01457	Inorganic ion transport and metabolism	COG5456	ccoH	Type cbb3 cytochrome oxidase biogenesis protein CcoH	-
HKCCA1065_02261	HKCCA1082_02299	HKCCA1288_01458	-	-	-	-	-	-	-	-	-	-	-	-	-	-	-	-	-	-	-	-	-	-	-	-	-	-	-	-	-	-	-	-	-	-	HKCCA1288_01458	General function prediction only	COG1149	ccoG	Type cbb3 cytochrome oxidase biogenesis protein CcoG, involved in Cu oxidation	-
HKCCA1065_02260	HKCCA1082_02298	HKCCA1288_01459	-	-	-	-	-	-	-	-	-	-	-	-	-	-	-	-	-	-	-	-	-	-	-	-	-	-	-	-	-	-	-	-	-	-	HKCCA1288_01459	Energy production and conversion	COG2010	ccoP	cytochrome c oxidase cbb3-type subunit III	-
HKCCA1065_02259	HKCCA1082_02297	HKCCA1288_01460	-	-	-	-	-	-	-	-	-	-	-	-	-	-	-	-	-	-	-	-	-	-	-	-	-	-	-	-	-	-	-	-	-	-	HKCCA1288_01460	Energy production and conversion	COG4736	ccoQ	cytochrome c oxidase cbb3-type subunit IV	-
HKCCA1065_02258	HKCCA1082_02296	HKCCA1288_01461	-	-	-	-	-	-	-	-	-	-	-	-	-	-	-	-	-	-	-	-	-	-	-	-	-	-	-	-	-	-	-	-	-	-	HKCCA1288_01461	Energy production and conversion	COG2993	ccoO	cytochrome c oxidase cbb3-type subunit II	-
HKCCA1065_02257	HKCCA1082_02295	HKCCA1288_01462	-	-	-	-	-	-	-	-	-	-	-	-	-	-	-	-	-	-	-	-	-	-	-	-	-	-	-	-	-	-	-	-	-	-	HKCCA1288_01462	Energy production and conversion	COG3278	ccoN	cytochrome c oxidase cbb3-type subunit I	-
HKCCA1065_02256	HKCCA1082_02294	HKCCA1288_01463	-	-	-	-	-	-	-	-	-	-	-	-	-	-	-	-	-	-	-	-	-	-	-	-	-	-	-	-	-	-	-	-	-	-	HKCCA1288_01463	Signal transduction mechanisms	COG0589	-	Nucleotide-binding universal stress protein, UspA family	-
HKCCA1065_02255	HKCCA1082_02293	HKCCA1288_01464	-	-	-	-	-	-	-	-	-	-	-	-	-	-	-	-	-	-	-	-	-	-	-	-	-	-	-	-	-	-	-	-	-	-	HKCCA1288_01464	Amino acid transport and metabolism	COG1231	-	Monoamine oxidase	-
HKCCA1065_02254	HKCCA1082_02292	HKCCA1288_01465	-	-	-	-	-	-	-	-	-	-	-	-	-	-	-	-	-	-	-	-	-	-	-	-	-	-	-	-	-	-	-	-	-	-	HKCCA1288_01465	Signal transduction mechanisms	COG0664	-	cAMP-binding domain of CRP or a regulatory subunit of cAMP-dependent protein kinases	-
HKCCA1065_02187	HKCCA1082_02228	HKCCA1288_01529	-	-	-	-	-	-	-	-	-	-	-	-	-	-	-	-	-	-	-	-	-	-	-	-	-	-	-	-	-	-	-	-	-	-	HKCCA1288_01529	Carbohydrate transport and metabolism	COG0697	-	Permease of the drug/metabolite transporter (DMT) superfamily	-
HKCCA1065_02186	HKCCA1082_02227	HKCCA1288_01530	-	-	-	-	-	-	-	-	-	-	-	-	-	-	-	-	-	-	-	-	-	-	-	-	-	-	-	-	-	-	-	-	-	-	HKCCA1288_01530	Replication, recombination and repair	COG0415	-	Deoxyribodipyrimidine photolyase	-
HKCCA1065_02181	HKCCA1082_02222	HKCCA1288_01535	-	-	-	-	-	-	-	-	-	-	-	-	-	-	-	-	-	-	-	-	-	-	-	-	-	-	-	-	-	-	-	-	-	-	HKCCA1288_01535	Transcription	COG0583	-	DNA-binding transcriptional regulator, LysR family	-
HKCCA1065_02180	HKCCA1082_02221	HKCCA1288_01536	-	-	-	-	-	-	-	-	-	-	-	-	-	-	-	-	-	-	-	-	-	-	-	-	-	-	-	-	-	-	-	-	-	-	HKCCA1288_01536	Function unknown	COG3329	-	-	-
HKCCA1065_01338	HKCCA1082_00070	HKCCA1288_01627	-	-	-	-	-	-	-	-	-	-	-	-	-	-	-	-	-	-	-	-	-	-	-	-	-	-	-	-	-	-	-	-	-	-	HKCCA1288_01627	Function unknown	COG5360	-	-	-
HKCCA1065_01404	HKCCA1082_00129	HKCCA1288_01680	-	-	-	-	-	-	-	-	-	-	-	-	-	-	-	-	-	-	-	-	-	-	-	-	-	-	-	-	-	-	-	-	-	-	HKCCA1288_01680	Cell wall/membrane/envelope biogenesis	-	-	-	-
HKCCA1065_01405	HKCCA1082_00130	HKCCA1288_01681	-	-	-	-	-	-	-	-	-	-	-	-	-	-	-	-	-	-	-	-	-	-	-	-	-	-	-	-	-	-	-	-	-	-	HKCCA1288_01681	Function unknown	-	-	-	-
HKCCA1065_01451	HKCCA1082_00175	HKCCA1288_01726	-	-	-	-	-	-	-	-	-	-	-	-	-	-	-	-	-	-	-	-	-	-	-	-	-	-	-	-	-	-	-	-	-	-	HKCCA1288_01726	Signal transduction mechanisms	COG2208	-	Serine phosphatase RsbU, regulator of sigma subunit	-
HKCCA1065_01475	HKCCA1082_00199	HKCCA1288_01750	-	-	-	-	-	-	-	-	-	-	-	-	-	-	-	-	-	-	-	-	-	-	-	-	-	-	-	-	-	-	-	-	-	-	HKCCA1288_01750	Carbohydrate transport and metabolism	COG1216	-	Glycosyltransferase, GT2 family	-
HKCCA1065_01476	HKCCA1082_00200	HKCCA1288_01751	-	-	-	-	-	-	-	-	-	-	-	-	-	-	-	-	-	-	-	-	-	-	-	-	-	-	-	-	-	-	-	-	-	-	HKCCA1288_01751	Carbohydrate transport and metabolism	COG1682	-	ABC-type polysaccharide/polyol phosphate export permease	-
HKCCA1065_01477	HKCCA1082_00201	HKCCA1288_01752	-	-	-	-	-	-	-	-	-	-	-	-	-	-	-	-	-	-	-	-	-	-	-	-	-	-	-	-	-	-	-	-	-	-	HKCCA1288_01752	Cell wall/membrane/envelope biogenesis	COG3524	-	Capsule polysaccharide export protein KpsE/RkpR	-
HKCCA1065_01491	HKCCA1082_00214	HKCCA1288_01765	-	-	-	-	-	-	-	-	-	-	-	-	-	-	-	-	-	-	-	-	-	-	-	-	-	-	-	-	-	-	-	-	-	-	HKCCA1288_01765	Coenzyme transport and metabolism	COG3840	-	ABC-type thiamine transport system, ATPase component	-
HKCCA1065_01536	HKCCA1082_00259	HKCCA1288_01810	-	-	-	-	-	-	-	-	-	-	-	-	-	-	-	-	-	-	-	-	-	-	-	-	-	-	-	-	-	-	-	-	-	-	HKCCA1288_01810	Function unknown	COG2340	-	-	-
HKCCA1065_01537	HKCCA1082_00260	HKCCA1288_01811	-	-	-	-	-	-	-	-	-	-	-	-	-	-	-	-	-	-	-	-	-	-	-	-	-	-	-	-	-	-	-	-	-	-	HKCCA1288_01811	Cell wall/membrane/envelope biogenesis	COG1376	-	Lipoprotein-anchoring transpeptidase ErfK/SrfK	-
HKCCA1065_01538	HKCCA1082_00261	HKCCA1288_01812	-	-	-	-	-	-	-	-	-	-	-	-	-	-	-	-	-	-	-	-	-	-	-	-	-	-	-	-	-	-	-	-	-	-	HKCCA1288_01812	Function unknown	-	-	-	-
HKCCA1065_01542	HKCCA1082_00265	HKCCA1288_01816	-	-	-	-	-	-	-	-	-	-	-	-	-	-	-	-	-	-	-	-	-	-	-	-	-	-	-	-	-	-	-	-	-	-	HKCCA1288_01816	Signal transduction mechanisms	COG2205	-	K+-sensing histidine kinase KdpD	-
HKCCA1065_01553	HKCCA1082_00276	HKCCA1288_01827	-	-	-	-	-	-	-	-	-	-	-	-	-	-	-	-	-	-	-	-	-	-	-	-	-	-	-	-	-	-	-	-	-	-	HKCCA1288_01827	Coenzyme transport and metabolism	COG4206	-	Outer membrane cobalamin receptor protein	-
HKCCA1065_01560	HKCCA1082_00283	HKCCA1288_01834	-	-	-	-	-	-	-	-	-	-	-	-	-	-	-	-	-	-	-	-	-	-	-	-	-	-	-	-	-	-	-	-	-	-	HKCCA1288_01834	Intracellular trafficking, secretion, and vesicular transport	COG0848	-	Biopolymer transport protein ExbD	-
HKCCA1065_01583	HKCCA1082_00306	HKCCA1288_01874	-	-	-	-	-	-	-	-	-	-	-	-	-	-	-	-	-	-	-	-	-	-	-	-	-	-	-	-	-	-	-	-	-	-	HKCCA1288_01874	Function unknown	-	-	-	-
HKCCA1065_01584	HKCCA1082_00307	HKCCA1288_01875	-	-	-	-	-	-	-	-	-	-	-	-	-	-	-	-	-	-	-	-	-	-	-	-	-	-	-	-	-	-	-	-	-	-	HKCCA1288_01875	Cell wall/membrane/envelope biogenesis	COG0463	-	Glycosyltransferase involved in cell wall bisynthesis	-
HKCCA1065_01585	HKCCA1082_00308	HKCCA1288_01876	-	-	-	-	-	-	-	-	-	-	-	-	-	-	-	-	-	-	-	-	-	-	-	-	-	-	-	-	-	-	-	-	-	-	HKCCA1288_01876	Cell wall/membrane/envelope biogenesis	COG0438	-	Glycosyltransferase involved in cell wall bisynthesis	-
HKCCA1065_01586	HKCCA1082_00310	HKCCA1288_01878	-	-	-	-	-	-	-	-	-	-	-	-	-	-	-	-	-	-	-	-	-	-	-	-	-	-	-	-	-	-	-	-	-	-	HKCCA1288_01878	Carbohydrate transport and metabolism	-	-	UTP-glucose-1-phosphate uridylyltransferase	-
HKCCA1065_01606	HKCCA1082_00330	HKCCA1288_01898	-	-	-	-	-	-	-	-	-	-	-	-	-	-	-	-	-	-	-	-	-	-	-	-	-	-	-	-	-	-	-	-	-	-	HKCCA1288_01898	Amino acid transport and metabolism	COG0169	-	Shikimate 5-dehydrogenase	-
HKCCA1065_01607	HKCCA1082_00331	HKCCA1288_01899	-	-	-	-	-	-	-	-	-	-	-	-	-	-	-	-	-	-	-	-	-	-	-	-	-	-	-	-	-	-	-	-	-	-	HKCCA1288_01899	Coenzyme transport and metabolism	COG0237	-	Dephospho-CoA kinase	-
HKCCA1065_01658	HKCCA1082_00382	HKCCA1288_01950	-	-	-	-	-	-	-	-	-	-	-	-	-	-	-	-	-	-	-	-	-	-	-	-	-	-	-	-	-	-	-	-	-	-	HKCCA1288_01950	Signal transduction mechanisms	COG3476	-	Tryptophan-rich sensory protein (mitochondrial benzodiazepine receptor homolog)	-
HKCCA1065_02688	HKCCA1082_01713	HKCCA1288_02013	-	-	-	-	-	-	-	-	-	-	-	-	-	-	-	-	-	-	-	-	-	-	-	-	-	-	-	-	-	-	-	-	-	-	HKCCA1288_02013	Carbohydrate transport and metabolism	COG1653	ugpB	sn-glycerol 3-phosphate transport system substrate-binding protein	Glycerol-3-phosphate
HKCCA1065_02687	HKCCA1082_01712	HKCCA1288_02014	-	-	-	-	-	-	-	-	-	-	-	-	-	-	-	-	-	-	-	-	-	-	-	-	-	-	-	-	-	-	-	-	-	-	HKCCA1288_02014	Carbohydrate transport and metabolism	COG1175	ugpA	sn-glycerol 3-phosphate transport system permease protein	Glycerol-3-phosphate
HKCCA1065_02686	HKCCA1082_01711	HKCCA1288_02015	-	-	-	-	-	-	-	-	-	-	-	-	-	-	-	-	-	-	-	-	-	-	-	-	-	-	-	-	-	-	-	-	-	-	HKCCA1288_02015	Carbohydrate transport and metabolism	COG0395	ugpE	sn-glycerol 3-phosphate transport system permease protein	Glycerol-3-phosphate
HKCCA1065_02685	HKCCA1082_01710	HKCCA1288_02016	-	-	-	-	-	-	-	-	-	-	-	-	-	-	-	-	-	-	-	-	-	-	-	-	-	-	-	-	-	-	-	-	-	-	HKCCA1288_02016	Amino acid transport and metabolism	COG3842	ugpC	sn-glycerol 3-phosphate transport system ATP-binding protein	Glycerol-3-phosphate
HKCCA1065_02684	HKCCA1082_01708	HKCCA1288_02018	-	-	-	-	-	-	-	-	-	-	-	-	-	-	-	-	-	-	-	-	-	-	-	-	-	-	-	-	-	-	-	-	-	Y	HKCCA1288_02018	General function prediction only	COG3568	-	Metal-dependent hydrolase, endonuclease/exonuclease/phosphatase family	-
HKCCA1065_02683	HKCCA1082_01707	HKCCA1288_02019	-	-	-	-	-	-	-	-	-	-	-	-	-	-	-	-	-	-	-	-	-	-	-	-	-	-	-	-	-	-	-	-	-	-	HKCCA1288_02019	Carbohydrate transport and metabolism	COG1082	-	Sugar phosphate isomerase/epimerase	-
HKCCA1065_02609	HKCCA1082_01704	HKCCA1288_02022	-	-	-	-	-	-	-	-	-	-	-	-	-	-	-	-	-	-	-	-	-	-	-	-	-	-	-	-	-	-	-	-	-	-	HKCCA1288_02022	General function prediction only	COG0300	-	Short-chain dehydrogenase	-
HKCCA1065_02049	HKCCA1082_02106	HKCCA1288_02229	-	-	-	-	-	-	-	-	-	-	-	-	-	-	-	-	-	-	-	-	-	-	-	-	-	-	-	-	-	-	-	-	-	-	HKCCA1288_02229	Function unknown	-	-	-	-
HKCCA1065_02039	HKCCA1082_02096	HKCCA1288_02240	-	-	-	-	-	-	-	-	-	-	-	-	-	-	-	-	-	-	-	-	-	-	-	-	-	-	-	-	-	-	-	-	-	-	HKCCA1288_02240	Signal transduction mechanisms	COG2197	-	DNA-binding response regulator, NarL/FixJ family, contains REC and HTH domains	-
HKCCA1065_02012	HKCCA1082_02068	HKCCA1288_02245	-	-	-	-	-	-	-	-	-	-	-	-	-	-	-	-	-	-	-	-	-	-	-	-	-	-	-	-	-	-	-	-	-	-	HKCCA1288_02245	Cell wall/membrane/envelope biogenesis	COG3524	-	Capsule polysaccharide export protein KpsE/RkpR	-
HKCCA1065_02011	HKCCA1082_02067	HKCCA1288_02246	-	-	-	-	-	-	-	-	-	-	-	-	-	-	-	-	-	-	-	-	-	-	-	-	-	-	-	-	-	-	-	-	-	-	HKCCA1288_02246	Carbohydrate transport and metabolism	COG1134	-	ABC-type polysaccharide/polyol phosphate transport system, ATPase component	-
HKCCA1065_02006	HKCCA1082_02062	HKCCA1288_02251	-	-	-	-	-	-	-	-	-	-	-	-	-	-	-	-	-	-	-	-	-	-	-	-	-	-	-	-	-	-	Y	-	-	-	HKCCA1288_02251	General function prediction only	COG1451	-	Predicted metal-dependent hydrolase	-
HKCCA1065_02003	HKCCA1082_02647	HKCCA1288_02256	-	-	-	-	-	-	-	-	-	-	-	-	-	-	-	-	-	-	-	-	-	-	-	-	-	-	-	-	-	-	Y	-	-	-	HKCCA1288_02256	Function unknown	-	-	-	-
HKCCA1065_02000	HKCCA1082_01242	HKCCA1288_02280	-	-	-	-	-	-	-	-	-	-	-	-	-	-	-	-	-	-	-	-	-	-	-	-	-	-	-	-	-	-	Y	-	-	-	HKCCA1288_02280	Cell motility	COG0840	-	Methyl-accepting chemotaxis protein	-
HKCCA1065_01985	HKCCA1082_01228	HKCCA1288_02294	-	-	-	-	-	-	-	-	-	-	-	-	-	-	-	-	-	-	-	-	-	-	-	-	-	-	-	-	-	-	-	-	-	-	HKCCA1288_02294	Translation, ribosomal structure and biogenesis	COG1214	-	tRNA A37 threonylcarbamoyladenosine modification protein TsaB	-
HKCCA1065_01974	HKCCA1082_01217	HKCCA1288_02305	-	-	-	-	-	-	-	-	-	-	-	-	-	-	-	-	-	-	-	-	-	-	-	-	-	-	-	-	-	-	-	-	-	-	HKCCA1288_02305	Posttranslational modification, protein turnover, chaperones	COG0606	-	Predicted ATPase with chaperone activity	-
HKCCA1065_01915	HKCCA1082_01145	HKCCA1288_02377	-	-	-	-	-	-	-	-	-	-	-	-	-	-	-	-	-	-	-	-	-	-	-	-	-	-	-	-	-	-	-	-	-	-	HKCCA1288_02377	Function unknown	-	-	-	-
HKCCA1065_01907	HKCCA1082_01137	HKCCA1288_02385	-	-	-	-	-	-	-	-	-	-	-	-	-	-	-	-	-	-	-	-	-	-	-	-	-	-	-	-	-	-	-	-	-	-	HKCCA1288_02385	Function unknown	-	-	-	-
HKCCA1065_01906	HKCCA1082_01136	HKCCA1288_02386	-	-	-	-	-	-	-	-	-	-	-	-	-	-	-	-	-	-	-	-	-	-	-	-	-	-	-	-	-	-	-	-	-	-	HKCCA1288_02386	Function unknown	COG4961	Intracellular trafficking, secretion, and vesicular transport	Flp pilus assembly protein TadG	-
HKCCA1065_01905	HKCCA1082_01135	HKCCA1288_02387	-	-	-	-	-	-	-	-	-	-	-	-	-	-	-	-	-	-	-	-	-	-	-	-	-	-	-	-	-	-	-	-	-	-	HKCCA1288_02387	Function unknown	COG4655	-	Uncharacterized membrane protein	-
HKCCA1065_01891	HKCCA1082_01120	HKCCA1288_02403	-	-	-	-	-	-	-	-	-	-	-	-	-	-	-	-	-	-	-	-	-	-	-	-	-	-	-	-	-	-	-	-	-	-	HKCCA1288_02403	Cell wall/membrane/envelope biogenesis	COG3563	-	Capsule polysaccharide export protein KpsC/LpsZ	-
HKCCA1065_01890	HKCCA1082_01119	HKCCA1288_02404	-	-	-	-	-	-	-	-	-	-	-	-	-	-	-	-	-	-	-	-	-	-	-	-	-	-	-	-	-	-	-	-	-	-	HKCCA1288_02404	Cell wall/membrane/envelope biogenesis	COG1596	-	Periplasmic protein involved in polysaccharide export, contains SLBB domain of the beta-grasp fold	-
HKCCA1065_01888	HKCCA1082_01118	HKCCA1288_02405	-	-	-	-	-	-	-	-	-	-	-	-	-	-	-	-	-	-	-	-	-	-	-	-	-	-	-	-	-	-	-	-	-	-	HKCCA1288_02405	Cell wall/membrane/envelope biogenesis	COG3562	-	Capsule polysaccharide modification protein KpsS	-
HKCCA1065_01845	HKCCA1082_01075	HKCCA1288_02448	-	-	-	-	-	-	-	-	-	-	-	-	-	-	-	-	-	-	-	-	-	-	-	-	-	-	-	-	-	-	-	-	-	-	HKCCA1288_02448	Translation, ribosomal structure and biogenesis	COG2961	-	23S rRNA A2030 N6-methylase RlmJ	-
HKCCA1065_01841	HKCCA1082_01071	HKCCA1288_02452	-	-	-	-	-	-	-	-	-	-	-	-	-	-	-	-	-	-	-	-	-	-	-	-	-	-	-	-	-	-	-	-	-	-	HKCCA1288_02452	Function unknown	-	-	-	-
HKCCA1065_01839	HKCCA1082_01070	HKCCA1288_02453	-	-	-	-	-	-	-	-	-	-	-	-	-	-	-	-	-	-	-	-	-	-	-	-	-	-	-	-	-	-	-	-	-	-	HKCCA1288_02453	Function unknown	-	-	-	-
HKCCA1065_01838	HKCCA1082_01069	HKCCA1288_02454	-	-	-	-	-	-	-	-	-	-	-	-	-	-	-	-	-	-	-	-	-	-	-	-	-	-	-	-	-	-	-	-	-	-	HKCCA1288_02454	Coenzyme transport and metabolism	COG1564	-	Thiamine pyrophosphokinase	-
HKCCA1065_01831	HKCCA1082_01062	HKCCA1288_02461	-	-	-	-	-	-	-	-	-	-	-	-	-	-	-	-	-	-	-	-	-	-	-	-	-	-	-	-	-	-	-	-	-	-	HKCCA1288_02461	Function unknown	-	-	-	-
HKCCA1065_01820	HKCCA1082_02409	HKCCA1288_02472	-	-	-	-	-	-	-	-	-	-	-	-	-	-	-	-	-	-	-	-	-	-	-	-	-	-	-	-	-	-	Y	-	-	-	HKCCA1288_02472	Coenzyme transport and metabolism	COG0111	-	Phosphoglycerate dehydrogenase or related dehydrogenase	-
HKCCA1065_01817	HKCCA1082_02406	HKCCA1288_02476	-	-	-	-	-	-	-	-	-	-	-	-	-	-	-	-	-	-	-	-	-	-	-	-	-	-	-	-	-	-	Y	-	-	-	HKCCA1288_02476	Replication, recombination and repair	COG0582	-	Integrase	-
HKCCA1065_01812	HKCCA1082_02401	HKCCA1288_02481	-	-	-	-	-	-	-	-	-	-	-	-	-	-	-	-	-	-	-	-	-	-	-	-	-	-	-	-	-	-	-	-	-	-	HKCCA1288_02481	Energy production and conversion	COG0372	-	Citrate synthase	-
HKCCA1065_01811	HKCCA1082_02400	HKCCA1288_02482	-	-	-	-	-	-	-	-	-	-	-	-	-	-	-	-	-	-	-	-	-	-	-	-	-	-	-	-	-	-	-	-	-	-	HKCCA1288_02482	Lipid transport and metabolism	COG1804	-	Crotonobetainyl-CoA:carnitine CoA-transferase CaiB and related acyl-CoA transferases	-
HKCCA1065_01810	HKCCA1082_02399	HKCCA1288_02483	-	-	-	-	-	-	-	-	-	-	-	-	-	-	-	-	-	-	-	-	-	-	-	-	-	-	-	-	-	-	-	-	-	-	HKCCA1288_02483	Transcription	COG1414	-	DNA-binding transcriptional regulator, IclR family	-
HKCCA1065_01808	HKCCA1082_02397	HKCCA1288_02485	-	-	-	-	-	-	-	-	-	-	-	-	-	-	-	-	-	-	-	-	-	-	-	-	-	-	-	-	-	-	-	-	-	-	HKCCA1288_02485	Replication, recombination and repair	COG0608	-	Single-stranded DNA-specific exonuclease, DHH superfamily, may be involved in archaeal DNA replication intiation	-
HKCCA1065_01805	HKCCA1082_02394	HKCCA1288_02488	-	-	-	-	-	-	-	-	-	-	-	-	-	-	-	-	-	-	-	-	-	-	-	-	-	-	-	-	-	-	-	-	-	-	HKCCA1288_02488	Function unknown	COG4747	-	-	-
HKCCA1065_01779	HKCCA1082_02368	HKCCA1288_02541	-	-	-	-	-	-	-	-	-	-	-	-	-	-	-	-	-	-	-	-	-	-	-	-	-	-	-	-	-	-	-	-	-	-	HKCCA1288_02541	Lipid transport and metabolism	COG1028	-	NAD(P)-dependent dehydrogenase, short-chain alcohol dehydrogenase family	-
HKCCA1065_01778	HKCCA1082_02367	HKCCA1288_02542	-	-	-	-	-	-	-	-	-	-	-	-	-	-	-	-	-	-	-	-	-	-	-	-	-	-	-	-	-	-	-	-	-	-	HKCCA1288_02542	General function prediction only	COG1917	-	Cupin domain protein related to quercetin dioxygenase	-
HKCCA1065_01760	HKCCA1082_02350	HKCCA1288_02559	-	-	-	-	-	-	-	-	-	-	-	-	-	-	-	-	-	-	-	-	-	-	-	-	-	-	-	-	-	-	-	-	-	-	HKCCA1288_02559	Lipid transport and metabolism	COG0318	acs	Acyl-CoA synthetase (AMP-forming)/AMP-acid ligase II	acetic acid
HKCCA1065_01244	HKCCA1082_01760	HKCCA1288_02584	-	-	-	-	-	-	-	-	-	-	-	-	-	-	-	-	-	-	-	-	-	-	-	-	-	-	-	-	-	-	-	-	-	-	HKCCA1288_02584	Function unknown	COG2860	-	-	-
HKCCA1065_01231	HKCCA1082_01775	HKCCA1288_02599	-	-	-	-	-	-	-	-	-	-	-	-	-	-	-	-	-	-	-	-	-	-	-	-	-	-	-	-	-	-	-	-	-	-	HKCCA1288_02599	Lipid transport and metabolism	COG1250	-	3-hydroxyacyl-CoA dehydrogenase	-
HKCCA1065_01216	HKCCA1082_01795	HKCCA1288_02619	-	-	-	-	-	-	-	-	-	-	-	-	-	-	-	-	-	-	-	-	-	-	-	-	-	-	-	-	-	-	-	-	-	-	HKCCA1288_02619	Cell wall/membrane/envelope biogenesis	COG1091	-	dTDP-4-dehydrorhamnose reductase	-
HKCCA1065_01215	HKCCA1082_01796	HKCCA1288_02620	-	-	-	-	-	-	-	-	-	-	-	-	-	-	-	-	-	-	-	-	-	-	-	-	-	-	-	-	-	-	-	-	-	-	HKCCA1288_02620	Cell wall/membrane/envelope biogenesis	COG1088	-	dTDP-D-glucose 4,6-dehydratase	-
HKCCA1065_01214	HKCCA1082_01797	HKCCA1288_02621	-	-	-	-	-	-	-	-	-	-	-	-	-	-	-	-	-	-	-	-	-	-	-	-	-	-	-	-	-	-	-	-	-	-	HKCCA1288_02621	Cell wall/membrane/envelope biogenesis	COG1898	-	dTDP-4-dehydrorhamnose 3,5-epimerase or related enzyme	-
HKCCA1065_01202	HKCCA1082_01823	HKCCA1288_02647	-	-	-	-	-	-	-	-	-	-	-	-	-	-	-	-	-	-	-	-	-	-	-	-	-	-	-	-	-	-	-	-	-	-	HKCCA1288_02647	Function unknown	-	-	-	-
HKCCA1065_01191	HKCCA1082_01835	HKCCA1288_02659	-	-	-	-	-	-	-	-	-	-	-	-	-	-	-	-	-	-	-	-	-	-	-	-	-	-	-	-	-	-	-	-	-	-	HKCCA1288_02659	Function unknown	COG4729	-	-	-

## Sheet: e
Data Set S1e. Functional annotation of the 115 M3M4M5-specific gene families. For those potentially involved in carbon source utilization, their substrates are predicted. Genes are represented by loci from strain HKCCA1061.
Gene distribution																																	GI	IS	prophage	pseudogene	Reference locus ID	Functional category	COG	Gene name	Functional annotation	Carbon Sources
M1M2			M3M4						M5S1			M5S2
-	-	-	HKCCA1006_01359	HKCCA1083_00371	HKCCA1085_01744	HKCCA1089_01237	HKCCA1084_01019	HKCCA1076_02225	HKCCA1063_00131	HKCCA1013_01818	HKCCA1081_01773	HKCCA1066_01871	HKCCA1059_02383	HKCCA1291_01729	HKCCA1079_02197	HKCCA1331_02190	HKCCA1280_01978	HKCCA1283_01979	HKCCA1302_02009	HKCCA1073_01798	HKCCA1303_01953	HKCCA1312_01083	HKCCA1087_02156	HKCCA1287_02086	HKCCA1086_01658	HKCCA1061_02493	HKCCA1062_01612	HKCCA1290_01533	HKCCA1064_01096	HKCCA1071_01608	HKCCA1077_01855	HKCCA1069_01044	-	-	-	-	HKCCA1061_02493	Carbohydrate transport and metabolism	COG2721	uxaA	altronate hydrolase	D-glacturonate
-	-	-	HKCCA1006_01357	HKCCA1083_00369	HKCCA1085_01746	HKCCA1089_01235	HKCCA1084_01021	HKCCA1076_02223	HKCCA1063_00133	HKCCA1013_01816	HKCCA1081_01775	HKCCA1066_01869	HKCCA1059_02381	HKCCA1291_01731	HKCCA1079_02195	HKCCA1331_02188	HKCCA1280_01976	HKCCA1283_01977	HKCCA1302_02007	HKCCA1073_01800	HKCCA1303_01951	HKCCA1312_01081	HKCCA1087_02154	HKCCA1287_02084	HKCCA1086_01660	HKCCA1061_02491	HKCCA1062_01614	HKCCA1290_01535	HKCCA1064_01098	HKCCA1071_01606	HKCCA1077_01853	HKCCA1069_01046	-	-	-	-	HKCCA1061_02491	Lipid transport and metabolism	COG3000	-	Sterol desaturase/sphingolipid hydroxylase, fatty acid hydroxylase superfamily	-
-	-	-	HKCCA1006_01353	HKCCA1083_00365	HKCCA1085_01750	HKCCA1089_01231	HKCCA1084_01025	HKCCA1076_02219	HKCCA1063_00137	HKCCA1013_01812	HKCCA1081_01779	HKCCA1066_01864	HKCCA1059_02377	HKCCA1291_01735	HKCCA1079_02190	HKCCA1331_02184	HKCCA1280_01972	HKCCA1283_01973	HKCCA1302_02003	HKCCA1073_01804	HKCCA1303_01947	HKCCA1312_01077	HKCCA1087_02149	HKCCA1287_02079	HKCCA1086_01664	HKCCA1061_02487	HKCCA1062_01618	HKCCA1290_01539	HKCCA1064_01102	HKCCA1071_01601	HKCCA1077_01848	HKCCA1069_01051	-	-	-	-	HKCCA1061_02487	Function unknown	-	-	-	-
-	-	-	HKCCA1006_01212	HKCCA1083_00225	HKCCA1085_01890	HKCCA1089_01091	HKCCA1084_01165	HKCCA1076_02079	HKCCA1063_00283	HKCCA1013_01663	HKCCA1081_01926	HKCCA1066_01721	HKCCA1059_02103	HKCCA1291_01881	HKCCA1079_02044	HKCCA1331_02040	HKCCA1280_01829	HKCCA1283_01829	HKCCA1302_01860	HKCCA1073_01947	HKCCA1303_01804	HKCCA1312_00929	HKCCA1087_02004	HKCCA1287_01934	HKCCA1086_01810	HKCCA1061_02341	HKCCA1062_01764	HKCCA1290_01681	HKCCA1064_01244	HKCCA1071_01460	HKCCA1077_01707	HKCCA1069_01192	-	-	-	-	HKCCA1061_02341	Function unknown	-	-	-	-
-	-	-	HKCCA1006_01211	HKCCA1083_00224	HKCCA1085_01891	HKCCA1089_01090	HKCCA1084_01166	HKCCA1076_02078	HKCCA1063_00284	HKCCA1013_01662	HKCCA1081_01927	HKCCA1066_01720	HKCCA1059_02104	HKCCA1291_01882	HKCCA1079_02043	HKCCA1331_02039	HKCCA1280_01828	HKCCA1283_01828	HKCCA1302_01859	HKCCA1073_01948	HKCCA1303_01803	HKCCA1312_00928	HKCCA1087_02003	HKCCA1287_01933	HKCCA1086_01811	HKCCA1061_02340	HKCCA1062_01765	HKCCA1290_01682	HKCCA1064_01245	HKCCA1071_01459	HKCCA1077_01706	HKCCA1069_01193	-	-	-	-	HKCCA1061_02340	Secondary metabolites biosynthesis, transport and catabolism	COG1028	-	NAD(P)-dependent dehydrogenase, short-chain alcohol dehydrogenase family	-
-	-	-	HKCCA1006_01210	HKCCA1083_00223	HKCCA1085_01892	HKCCA1089_01089	HKCCA1084_01167	HKCCA1076_02077	HKCCA1063_00285	HKCCA1013_01661	HKCCA1081_01928	HKCCA1066_01719	HKCCA1059_02105	HKCCA1291_01883	HKCCA1079_02042	HKCCA1331_02038	HKCCA1280_01827	HKCCA1283_01827	HKCCA1302_01858	HKCCA1073_01949	HKCCA1303_01802	HKCCA1312_00927	HKCCA1087_02002	HKCCA1287_01932	HKCCA1086_01812	HKCCA1061_02339	HKCCA1062_01766	HKCCA1290_01683	HKCCA1064_01246	HKCCA1071_01458	HKCCA1077_01705	HKCCA1069_01194	-	-	-	-	HKCCA1061_02339	Secondary metabolites biosynthesis, transport and catabolism	COG1028	-	NAD(P)-dependent dehydrogenase, short-chain alcohol dehydrogenase family	-
-	-	-	HKCCA1006_01209	HKCCA1083_00222	HKCCA1085_01893	HKCCA1089_01088	HKCCA1084_01168	HKCCA1076_02076	HKCCA1063_00286	HKCCA1013_01660	HKCCA1081_01929	HKCCA1066_01718	HKCCA1059_02106	HKCCA1291_01884	HKCCA1079_02041	HKCCA1331_02037	HKCCA1280_01826	HKCCA1283_01826	HKCCA1302_01857	HKCCA1073_01950	HKCCA1303_01801	HKCCA1312_00926	HKCCA1087_02001	HKCCA1287_01931	HKCCA1086_01813	HKCCA1061_02338	HKCCA1062_01767	HKCCA1290_01684	HKCCA1064_01247	HKCCA1071_01457	HKCCA1077_01704	HKCCA1069_01195	-	-	-	-	HKCCA1061_02338	Coenzyme transport and metabolism	COG1564	-	Thiamine pyrophosphokinase	-
-	-	-	HKCCA1006_01190	HKCCA1083_00203	HKCCA1085_01911	HKCCA1089_01069	HKCCA1084_01187	HKCCA1076_02057	HKCCA1063_00305	HKCCA1013_01641	HKCCA1081_01948	HKCCA1066_01701	HKCCA1059_02123	HKCCA1291_01901	HKCCA1079_02024	HKCCA1331_02021	HKCCA1280_01810	HKCCA1283_01810	HKCCA1302_01841	HKCCA1073_01966	HKCCA1303_01785	HKCCA1312_00910	HKCCA1087_01984	HKCCA1287_01914	HKCCA1086_01829	HKCCA1061_02322	HKCCA1062_01783	HKCCA1290_01704	HKCCA1064_01267	HKCCA1071_01441	HKCCA1077_01688	HKCCA1069_01211	Y	-	-	-	HKCCA1061_02322	Secondary metabolites biosynthesis, transport and catabolism	COG1028	idnO	gluconate 5-dehydrogenase	D-gluconate, ketogluconate
-	-	-	HKCCA1006_01189	HKCCA1083_00202	HKCCA1085_01912	HKCCA1089_01068	HKCCA1084_01188	HKCCA1076_02056	HKCCA1063_00306	HKCCA1013_01640	HKCCA1081_01949	HKCCA1066_01700	HKCCA1059_02124	HKCCA1291_01902	HKCCA1079_02023	HKCCA1331_02020	HKCCA1280_01809	HKCCA1283_01809	HKCCA1302_01840	HKCCA1073_01967	HKCCA1303_01784	HKCCA1312_00909	HKCCA1087_01983	HKCCA1287_01913	HKCCA1086_01830	HKCCA1061_02321	HKCCA1062_01784	HKCCA1290_01705	HKCCA1064_01268	HKCCA1071_01440	HKCCA1077_01687	HKCCA1069_01212	Y	-	-	-	HKCCA1061_02321	Energy production and conversion	COG1052	-	Lactate dehydrogenase or related 2-hydroxyacid dehydrogenase	-
-	-	-	HKCCA1006_01188	HKCCA1083_00201	HKCCA1085_01913	HKCCA1089_01067	HKCCA1084_01189	HKCCA1076_02055	HKCCA1063_00307	HKCCA1013_01639	HKCCA1081_01950	HKCCA1066_01699	HKCCA1059_02125	HKCCA1291_01903	HKCCA1079_02022	HKCCA1331_02019	HKCCA1280_01808	HKCCA1283_01808	HKCCA1302_01839	HKCCA1073_01968	HKCCA1303_01783	HKCCA1312_00908	HKCCA1087_01982	HKCCA1287_01912	HKCCA1086_01831	HKCCA1061_02320	HKCCA1062_01785	HKCCA1290_01706	HKCCA1064_01269	HKCCA1071_01439	HKCCA1077_01686	HKCCA1069_01213	Y	-	-	-	HKCCA1061_02320	Carbohydrate transport and metabolism	COG3836	hpaI	4-hydroxy-2-oxoheptanedioate aldolase	-
-	-	-	HKCCA1006_01187	HKCCA1083_00200	HKCCA1085_01914	HKCCA1089_01066	HKCCA1084_01190	HKCCA1076_02054	HKCCA1063_00308	HKCCA1013_01638	HKCCA1081_01951	HKCCA1066_01698	HKCCA1059_02126	HKCCA1291_01904	HKCCA1079_02021	HKCCA1331_02018	HKCCA1280_01807	HKCCA1283_01807	HKCCA1302_01838	HKCCA1073_01969	HKCCA1303_01782	HKCCA1312_00907	HKCCA1087_01981	HKCCA1287_01911	HKCCA1086_01832	HKCCA1061_02319	HKCCA1062_01786	HKCCA1290_01707	HKCCA1064_01270	HKCCA1071_01438	HKCCA1077_01685	HKCCA1069_01214	Y	-	-	-	HKCCA1061_02319	Translation, ribosomal structure and biogenesis	COG0684	-	Regulator of RNase E activity RraA	-
-	-	-	HKCCA1006_01186	HKCCA1083_00199	HKCCA1085_01915	HKCCA1089_01065	HKCCA1084_01191	HKCCA1076_02053	HKCCA1063_00309	HKCCA1013_01637	HKCCA1081_01952	HKCCA1066_01697	HKCCA1059_02127	HKCCA1291_01905	HKCCA1079_02020	HKCCA1331_02017	HKCCA1280_01806	HKCCA1283_01806	HKCCA1302_01837	HKCCA1073_01970	HKCCA1303_01781	HKCCA1312_00906	HKCCA1087_01980	HKCCA1287_01910	HKCCA1086_01833	HKCCA1061_02318	HKCCA1062_01787	HKCCA1290_01708	HKCCA1064_01271	HKCCA1071_01437	HKCCA1077_01684	HKCCA1069_01215	Y	-	-	-	HKCCA1061_02318	Secondary metabolites biosynthesis, transport and catabolism	COG5285	-	Ectoine hydroxylase-related dioxygenase, phytanoyl-CoA dioxygenase (PhyH) family	-
-	-	-	HKCCA1006_01185	HKCCA1083_00198	HKCCA1085_01916	HKCCA1089_01064	HKCCA1084_01192	HKCCA1076_02052	HKCCA1063_00310	HKCCA1013_01317	HKCCA1081_01953	HKCCA1066_01696	HKCCA1059_02128	HKCCA1291_01906	HKCCA1079_02019	HKCCA1331_02016	HKCCA1280_01805	HKCCA1283_01805	HKCCA1302_01836	HKCCA1073_01971	HKCCA1303_01780	HKCCA1312_00905	HKCCA1087_01979	HKCCA1287_01909	HKCCA1086_01834	HKCCA1061_02317	HKCCA1062_01788	HKCCA1290_01709	HKCCA1064_01272	HKCCA1071_01436	HKCCA1077_01683	HKCCA1069_01216	Y	-	-	-	HKCCA1061_02317	Function unknown	COG2364	-	-	-
-	-	-	HKCCA1006_01184	HKCCA1083_00197	HKCCA1085_01917	HKCCA1089_01063	HKCCA1084_01193	HKCCA1076_02051	HKCCA1063_00311	HKCCA1013_01318	HKCCA1081_01954	HKCCA1066_01695	HKCCA1059_02129	HKCCA1291_01907	HKCCA1079_02018	HKCCA1331_02015	HKCCA1280_01804	HKCCA1283_01804	HKCCA1302_01835	HKCCA1073_01972	HKCCA1303_01779	HKCCA1312_00904	HKCCA1087_01978	HKCCA1287_01908	HKCCA1086_01835	HKCCA1061_02316	HKCCA1062_01789	HKCCA1290_01710	HKCCA1064_01273	HKCCA1071_01435	HKCCA1077_01682	HKCCA1069_01217	Y	-	-	-	HKCCA1061_02316	Carbohydrate transport and metabolism	COG1879	-	ABC-type sugar transport system, periplasmic component, contains N-terminal xre family HTH domain	-
-	-	-	HKCCA1006_01183	HKCCA1083_00196	HKCCA1085_01918	HKCCA1089_01062	HKCCA1084_01194	HKCCA1076_02050	HKCCA1063_00312	HKCCA1013_01319	HKCCA1081_01955	HKCCA1066_01694	HKCCA1059_02130	HKCCA1291_01908	HKCCA1079_02017	HKCCA1331_02014	HKCCA1280_01803	HKCCA1283_01803	HKCCA1302_01834	HKCCA1073_01973	HKCCA1303_01778	HKCCA1312_00903	HKCCA1087_01977	HKCCA1287_01907	HKCCA1086_01836	HKCCA1061_02315	HKCCA1062_01790	HKCCA1290_01711	HKCCA1064_01274	HKCCA1071_01434	HKCCA1077_01681	HKCCA1069_01218	Y	-	-	-	HKCCA1061_02315	Lipid transport and metabolism	COG2084	-	3-hydroxyisobutyrate dehydrogenase or related beta-hydroxyacid dehydrogenase	-
-	-	-	HKCCA1006_01182	HKCCA1083_00195	HKCCA1085_01919	HKCCA1089_01061	HKCCA1084_01195	HKCCA1076_02049	HKCCA1063_00313	HKCCA1013_01320	HKCCA1081_01956	HKCCA1066_01693	HKCCA1059_02131	HKCCA1291_01909	HKCCA1079_02016	HKCCA1331_02013	HKCCA1280_01802	HKCCA1283_01802	HKCCA1302_01833	HKCCA1073_01974	HKCCA1303_01777	HKCCA1312_00902	HKCCA1087_01976	HKCCA1287_01906	HKCCA1086_01837	HKCCA1061_02314	HKCCA1062_01791	HKCCA1290_01712	HKCCA1064_01275	HKCCA1071_01433	HKCCA1077_01680	HKCCA1069_01219	Y	-	-	-	HKCCA1061_02314	Carbohydrate transport and metabolism	COG1082	-	Sugar phosphate isomerase/epimerase	-
-	-	-	HKCCA1006_01181	HKCCA1083_00194	HKCCA1085_01920	HKCCA1089_01060	HKCCA1084_01196	HKCCA1076_02046	HKCCA1063_00316	HKCCA1013_01323	HKCCA1081_01959	HKCCA1066_01692	HKCCA1059_02132	HKCCA1291_01910	HKCCA1079_02015	HKCCA1331_02012	HKCCA1280_01801	HKCCA1283_01801	HKCCA1302_01832	HKCCA1073_01975	HKCCA1303_01776	HKCCA1312_00901	HKCCA1087_01975	HKCCA1287_01905	HKCCA1086_01838	HKCCA1061_02313	HKCCA1062_01792	HKCCA1290_01713	HKCCA1064_01276	HKCCA1071_01432	HKCCA1077_01679	HKCCA1069_01220	Y	-	-	-	HKCCA1061_02313	Function unknown	COG2962	-	-	-
-	-	-	HKCCA1006_01174	HKCCA1083_00187	HKCCA1085_01927	HKCCA1089_01053	HKCCA1084_01203	HKCCA1076_02038	HKCCA1063_00320	HKCCA1013_01327	HKCCA1081_01964	HKCCA1066_01685	HKCCA1059_02139	HKCCA1291_01917	HKCCA1079_02008	HKCCA1331_02005	HKCCA1280_01794	HKCCA1283_01794	HKCCA1302_01825	HKCCA1073_02552	HKCCA1303_01769	HKCCA1312_00897	HKCCA1087_01966	HKCCA1287_01896	HKCCA1086_01846	HKCCA1061_02305	HKCCA1062_01800	HKCCA1290_01724	HKCCA1064_01287	HKCCA1071_01060	HKCCA1077_02501	HKCCA1069_02505	Y	-	-	-	HKCCA1061_02305	Cell wall/membrane/envelope biogenesis	COG4948	-	L-alanine-DL-glutamate epimerase or related enzyme of enolase superfamily	-
-	-	-	HKCCA1006_02186	HKCCA1083_00095	HKCCA1085_02278	HKCCA1089_00975	HKCCA1084_01281	HKCCA1076_02009	HKCCA1063_00379	HKCCA1013_01386	HKCCA1081_02305	HKCCA1066_01622	HKCCA1059_02213	HKCCA1291_02497	HKCCA1079_01933	HKCCA1331_01943	HKCCA1280_01732	HKCCA1283_01732	HKCCA1302_01763	HKCCA1073_02216	HKCCA1303_01707	HKCCA1312_00834	HKCCA1087_01951	HKCCA1287_01881	HKCCA1086_01914	HKCCA1061_02237	HKCCA1062_01868	HKCCA1290_01750	HKCCA1064_01313	HKCCA1071_01135	HKCCA1077_01383	HKCCA1069_02616	-	-	-	-	HKCCA1061_02237	Inorganic ion transport and metabolism	COG2072	-	Predicted flavoprotein CzcO associated with the cation diffusion facilitator CzcD	-
-	-	-	HKCCA1006_02191	HKCCA1083_00090	HKCCA1085_02273	HKCCA1089_00970	HKCCA1084_01286	HKCCA1076_02001	HKCCA1063_00383	HKCCA1013_01390	HKCCA1081_02309	HKCCA1066_01617	HKCCA1059_02218	HKCCA1291_02492	HKCCA1079_01928	HKCCA1331_01936	HKCCA1280_01725	HKCCA1283_01725	HKCCA1302_01756	HKCCA1073_02209	HKCCA1303_01700	HKCCA1312_00830	HKCCA1087_01944	HKCCA1287_01772	HKCCA1086_01924	HKCCA1061_02227	HKCCA1062_01878	HKCCA1290_01758	HKCCA1064_01321	HKCCA1071_01146	HKCCA1077_01394	HKCCA1069_01494	-	-	-	-	HKCCA1061_02227	Replication, recombination and repair	COG0608	-	Single-stranded DNA-specific exonuclease, DHH superfamily, may be involved in archaeal DNA replication intiation	-
-	-	-	HKCCA1006_02193	HKCCA1083_00088	HKCCA1085_02271	HKCCA1089_00968	HKCCA1084_01288	HKCCA1076_01999	HKCCA1063_00385	HKCCA1013_01392	HKCCA1081_02311	HKCCA1066_01615	HKCCA1059_02220	HKCCA1291_02490	HKCCA1079_01926	HKCCA1331_01934	HKCCA1280_01723	HKCCA1283_01723	HKCCA1302_01754	HKCCA1073_02207	HKCCA1303_01698	HKCCA1312_00828	HKCCA1087_01942	HKCCA1287_01774	HKCCA1086_01926	HKCCA1061_02225	HKCCA1062_01880	HKCCA1290_01760	HKCCA1064_01323	HKCCA1071_01148	HKCCA1077_01396	HKCCA1069_01496	-	-	-	-	HKCCA1061_02225	Function unknown	COG4747	-	-	-
-	-	-	HKCCA1006_02218	HKCCA1083_00063	HKCCA1085_02246	HKCCA1089_00943	HKCCA1084_01313	HKCCA1076_01939	HKCCA1063_00411	HKCCA1013_01418	HKCCA1081_02337	HKCCA1066_01589	HKCCA1059_02246	HKCCA1291_02464	HKCCA1079_01900	HKCCA1331_01908	HKCCA1280_01697	HKCCA1283_01697	HKCCA1302_01728	HKCCA1073_02181	HKCCA1303_01672	HKCCA1312_00803	HKCCA1087_01882	HKCCA1287_01834	HKCCA1086_01986	HKCCA1061_02165	HKCCA1062_01940	HKCCA1290_01821	HKCCA1064_01384	HKCCA1071_01207	HKCCA1077_01455	HKCCA1069_01555	-	-	-	-	HKCCA1061_02165	Carbohydrate transport and metabolism	COG0129	-	Dihydroxyacid dehydratase/phosphogluconate dehydratase	-
-	-	-	HKCCA1006_02219	HKCCA1083_00062	HKCCA1085_02245	HKCCA1089_00942	HKCCA1084_01314	HKCCA1076_01938	HKCCA1063_00412	HKCCA1013_01419	HKCCA1081_02338	HKCCA1066_01588	HKCCA1059_02247	HKCCA1291_02463	HKCCA1079_01899	HKCCA1331_01907	HKCCA1280_01696	HKCCA1283_01696	HKCCA1302_01727	HKCCA1073_02180	HKCCA1303_01671	HKCCA1312_00802	HKCCA1087_01881	HKCCA1287_01835	HKCCA1086_01987	HKCCA1061_02164	HKCCA1062_01941	HKCCA1290_01822	HKCCA1064_01385	HKCCA1071_01208	HKCCA1077_01456	HKCCA1069_01556	-	-	-	-	HKCCA1061_02164	Translation, ribosomal structure and biogenesis	COG0684	-	Regulator of RNase E activity RraA	-
-	-	-	HKCCA1006_02220	HKCCA1083_00061	HKCCA1085_02244	HKCCA1089_00941	HKCCA1084_01315	HKCCA1076_01937	HKCCA1063_00413	HKCCA1013_01420	HKCCA1081_02339	HKCCA1066_01587	HKCCA1059_02248	HKCCA1291_02462	HKCCA1079_01898	HKCCA1331_01906	HKCCA1280_01695	HKCCA1283_01695	HKCCA1302_01726	HKCCA1073_02179	HKCCA1303_01670	HKCCA1312_00801	HKCCA1087_01880	HKCCA1287_01836	HKCCA1086_01988	HKCCA1061_02163	HKCCA1062_01942	HKCCA1290_01823	HKCCA1064_01386	HKCCA1071_01209	HKCCA1077_01457	HKCCA1069_01557	-	-	-	-	HKCCA1061_02163	Coenzyme transport and metabolism	COG1011	-	FMN phosphatase YigB, HAD superfamily	-
-	-	-	HKCCA1006_02221	HKCCA1083_00060	HKCCA1085_02243	HKCCA1089_00940	HKCCA1084_01316	HKCCA1076_01936	HKCCA1063_00414	HKCCA1013_01421	HKCCA1081_02340	HKCCA1066_01586	HKCCA1059_02249	HKCCA1291_02461	HKCCA1079_01897	HKCCA1331_01905	HKCCA1280_01694	HKCCA1283_01694	HKCCA1302_01725	HKCCA1073_02178	HKCCA1303_01669	HKCCA1312_00800	HKCCA1087_01879	HKCCA1287_01837	HKCCA1086_01989	HKCCA1061_02162	HKCCA1062_01943	HKCCA1290_01824	HKCCA1064_01387	HKCCA1071_01210	HKCCA1077_01458	HKCCA1069_01558	-	-	-	-	HKCCA1061_02162	Secondary metabolites biosynthesis, transport and catabolism	COG1028	-	NAD(P)-dependent dehydrogenase, short-chain alcohol dehydrogenase family	-
-	-	-	HKCCA1006_02222	HKCCA1083_00059	HKCCA1085_02242	HKCCA1089_00939	HKCCA1084_01317	HKCCA1076_01935	HKCCA1063_00415	HKCCA1013_01422	HKCCA1081_02341	HKCCA1066_01585	HKCCA1059_02250	HKCCA1291_02460	HKCCA1079_01896	HKCCA1331_01904	HKCCA1280_01693	HKCCA1283_01693	HKCCA1302_01724	HKCCA1073_02177	HKCCA1303_01668	HKCCA1312_00799	HKCCA1087_01878	HKCCA1287_01838	HKCCA1086_01990	HKCCA1061_02161	HKCCA1062_01944	HKCCA1290_01825	HKCCA1064_01388	HKCCA1071_01211	HKCCA1077_01459	HKCCA1069_01559	-	-	-	-	HKCCA1061_02161	General function prediction only	COG1917	-	Cupin domain protein related to quercetin dioxygenase	-
-	-	-	HKCCA1006_02239	HKCCA1083_00042	HKCCA1085_02225	HKCCA1089_00922	HKCCA1084_01334	HKCCA1076_01918	HKCCA1063_00432	HKCCA1013_01439	HKCCA1081_02358	HKCCA1066_01568	HKCCA1059_02267	HKCCA1291_02443	HKCCA1079_01879	HKCCA1331_01887	HKCCA1280_01676	HKCCA1283_01676	HKCCA1302_01707	HKCCA1073_02160	HKCCA1303_01651	HKCCA1312_00782	HKCCA1087_01861	HKCCA1287_01855	HKCCA1086_02007	HKCCA1061_02144	HKCCA1062_01961	HKCCA1290_01842	HKCCA1064_01405	HKCCA1071_01228	HKCCA1077_01476	HKCCA1069_01576	-	-	-	-	HKCCA1061_02144	Lipid transport and metabolism	COG0318	acs	Acyl-CoA synthetase (AMP-forming)/AMP-acid ligase II	acetic acid
-	-	-	HKCCA1006_02240	HKCCA1083_00041	HKCCA1085_02224	HKCCA1089_00921	HKCCA1084_01335	HKCCA1076_01917	HKCCA1063_00433	HKCCA1013_01440	HKCCA1081_02359	HKCCA1066_01567	HKCCA1059_02268	HKCCA1291_02442	HKCCA1079_01878	HKCCA1331_01886	HKCCA1280_01675	HKCCA1283_01675	HKCCA1302_01706	HKCCA1073_02159	HKCCA1303_01650	HKCCA1312_00781	HKCCA1087_01860	HKCCA1287_01856	HKCCA1086_02008	HKCCA1061_02143	HKCCA1062_01962	HKCCA1290_01843	HKCCA1064_01406	HKCCA1071_01229	HKCCA1077_01477	HKCCA1069_01577	Y	-	-	-	HKCCA1061_02143	General function prediction only	COG3618	-	Predicted metal-dependent hydrolase, TIM-barrel fold	-
-	-	-	HKCCA1006_02241	HKCCA1083_00040	HKCCA1085_02223	HKCCA1089_00920	HKCCA1084_01336	HKCCA1076_01916	HKCCA1063_00434	HKCCA1013_01441	HKCCA1081_02360	HKCCA1066_01566	HKCCA1059_02269	HKCCA1291_02441	HKCCA1079_01877	HKCCA1331_01885	HKCCA1280_01674	HKCCA1283_01674	HKCCA1302_01705	HKCCA1073_02158	HKCCA1303_01649	HKCCA1312_00780	HKCCA1087_01859	HKCCA1287_01857	HKCCA1086_02009	HKCCA1061_02142	HKCCA1062_01963	HKCCA1290_01844	HKCCA1064_01407	HKCCA1071_01230	HKCCA1077_01478	HKCCA1069_01578	Y	-	-	-	HKCCA1061_02142	Coenzyme transport and metabolism	COG1995	-	4-hydroxy-L-threonine phosphate dehydrogenase PdxA	-
-	-	-	HKCCA1006_02243	HKCCA1083_00038	HKCCA1085_02221	HKCCA1089_00918	HKCCA1084_01338	HKCCA1076_01915	HKCCA1063_00435	HKCCA1013_01442	HKCCA1081_02361	HKCCA1066_01564	HKCCA1059_02271	HKCCA1291_02439	HKCCA1079_01875	HKCCA1331_01884	HKCCA1280_01673	HKCCA1283_01673	HKCCA1302_01704	HKCCA1073_02157	HKCCA1303_01648	HKCCA1312_00779	HKCCA1087_01857	HKCCA1287_01859	HKCCA1086_02010	HKCCA1061_02141	HKCCA1062_01964	HKCCA1290_01846	HKCCA1064_01409	HKCCA1071_01231	HKCCA1077_01479	HKCCA1069_01579	Y	-	-	-	HKCCA1061_02141	Lipid transport and metabolism	COG1024	-	Enoyl-CoA hydratase/carnithine racemase	-
-	-	-	HKCCA1006_02244	HKCCA1083_00037	HKCCA1085_02220	HKCCA1089_00917	HKCCA1084_01339	HKCCA1076_01914	HKCCA1063_00436	HKCCA1013_01443	HKCCA1081_02362	HKCCA1066_01563	HKCCA1059_02272	HKCCA1291_02438	HKCCA1079_01874	HKCCA1331_01883	HKCCA1280_01672	HKCCA1283_01672	HKCCA1302_01703	HKCCA1073_02156	HKCCA1303_01647	HKCCA1312_00778	HKCCA1087_01856	HKCCA1287_01860	HKCCA1086_02011	HKCCA1061_02140	HKCCA1062_01965	HKCCA1290_01847	HKCCA1064_01410	HKCCA1071_01232	HKCCA1077_01480	HKCCA1069_01580	Y	-	-	-	HKCCA1061_02140	Lipid transport and metabolism	COG1804	-	Crotonobetainyl-CoA:carnitine CoA-transferase CaiB and related acyl-CoA transferases	-
-	-	-	HKCCA1006_02245	HKCCA1083_00036	HKCCA1085_02219	HKCCA1089_00916	HKCCA1084_01340	HKCCA1076_01913	HKCCA1063_00437	HKCCA1013_01444	HKCCA1081_02363	HKCCA1066_01562	HKCCA1059_02273	HKCCA1291_02437	HKCCA1079_01873	HKCCA1331_01882	HKCCA1280_01671	HKCCA1283_01671	HKCCA1302_01702	HKCCA1073_02155	HKCCA1303_01646	HKCCA1312_00777	HKCCA1087_01855	HKCCA1287_01861	HKCCA1086_02012	HKCCA1061_02139	HKCCA1062_01966	HKCCA1290_01848	HKCCA1064_01411	HKCCA1071_01233	HKCCA1077_01481	HKCCA1069_01581	Y	-	-	-	HKCCA1061_02139	Lipid transport and metabolism	COG2084	garR	2-hydroxy-3-oxopropionate reductase	D-glycerate, tartronate semialdehyde
-	-	-	HKCCA1006_01788	HKCCA1083_02249	HKCCA1085_02366	HKCCA1089_01906	HKCCA1084_02121	HKCCA1076_02506	HKCCA1063_00479	HKCCA1013_01486	HKCCA1081_02400	HKCCA1066_02060	HKCCA1059_01925	HKCCA1291_02343	HKCCA1079_02488	HKCCA1331_02444	HKCCA1280_02384	HKCCA1283_02385	HKCCA1302_02204	HKCCA1073_02423	HKCCA1303_02148	HKCCA1312_02103	HKCCA1087_01821	HKCCA1287_01751	HKCCA1086_02061	HKCCA1061_02090	HKCCA1062_02015	HKCCA1290_02230	HKCCA1064_02232	HKCCA1071_01280	HKCCA1077_01528	HKCCA1069_01628	-	-	-	-	HKCCA1061_02090	Lipid transport and metabolism	COG1250	-	3-hydroxyacyl-CoA dehydrogenase	-
-	-	-	HKCCA1006_01823	HKCCA1083_02284	HKCCA1085_02401	HKCCA1089_01941	HKCCA1084_02156	HKCCA1076_02470	HKCCA1063_00514	HKCCA1013_01521	HKCCA1081_02258	HKCCA1066_02096	HKCCA1059_01889	HKCCA1291_02307	HKCCA1079_02452	HKCCA1331_02410	HKCCA1280_02418	HKCCA1283_02419	HKCCA1302_02238	HKCCA1073_02389	HKCCA1303_02182	HKCCA1312_02066	HKCCA1087_01786	HKCCA1287_01716	HKCCA1086_02096	HKCCA1061_02054	HKCCA1062_02050	HKCCA1290_02195	HKCCA1064_02197	HKCCA1071_01315	HKCCA1077_01563	HKCCA1069_01663	-	-	-	-	HKCCA1061_02054	Function unknown	COG4729	-	-	-
-	-	-	HKCCA1006_01891	HKCCA1083_02353	HKCCA1085_02469	HKCCA1089_02009	HKCCA1084_02224	HKCCA1076_02403	HKCCA1063_00582	HKCCA1013_01589	HKCCA1081_02191	HKCCA1066_02161	HKCCA1059_01822	HKCCA1291_02240	HKCCA1079_02385	HKCCA1331_02344	HKCCA1280_02484	HKCCA1283_02485	HKCCA1302_02304	HKCCA1073_02323	HKCCA1303_02248	HKCCA1312_01996	HKCCA1087_01717	HKCCA1287_01647	HKCCA1086_02163	HKCCA1061_01987	HKCCA1062_02117	HKCCA1290_02129	HKCCA1064_02131	HKCCA1071_01380	HKCCA1077_01628	HKCCA1069_01728	-	-	-	-	HKCCA1061_01987	Coenzyme transport and metabolism	COG0321	-	Lipoate-protein ligase B	-
-	-	-	HKCCA1006_01899	HKCCA1083_02495	HKCCA1085_02487	HKCCA1089_02017	HKCCA1084_02232	HKCCA1076_02395	HKCCA1063_00590	HKCCA1013_01597	HKCCA1081_02183	HKCCA1066_02169	HKCCA1059_01813	HKCCA1291_02227	HKCCA1079_02376	HKCCA1331_02544	HKCCA1280_02507	HKCCA1283_02508	HKCCA1302_02312	HKCCA1073_02315	HKCCA1303_02256	HKCCA1312_01987	HKCCA1087_02497	HKCCA1287_02463	HKCCA1086_02171	HKCCA1061_01979	HKCCA1062_02125	HKCCA1290_02524	HKCCA1064_02527	HKCCA1071_01389	HKCCA1077_01636	HKCCA1069_02019	-	-	-	-	HKCCA1061_01979	Energy production and conversion	COG0546	-	Phosphoglycolate phosphatase, HAD superfamily	-
-	-	-	HKCCA1006_01911	HKCCA1083_02507	HKCCA1085_02499	HKCCA1089_02029	HKCCA1084_02244	HKCCA1076_02382	HKCCA1063_00602	HKCCA1013_01609	HKCCA1081_02171	HKCCA1066_02181	HKCCA1059_01801	HKCCA1291_02215	HKCCA1079_02364	HKCCA1331_02531	HKCCA1280_02519	HKCCA1283_02520	HKCCA1302_02324	HKCCA1073_02303	HKCCA1303_02268	HKCCA1312_01975	HKCCA1087_02485	HKCCA1287_02451	HKCCA1086_02183	HKCCA1061_01967	HKCCA1062_02137	HKCCA1290_02512	HKCCA1064_02515	HKCCA1071_01402	HKCCA1077_01649	HKCCA1069_02032	-	-	-	-	HKCCA1061_01967	Replication, recombination and repair	COG0758	-	Predicted Rossmann fold nucleotide-binding protein DprA/Smf involved in DNA uptake	-
-	-	-	HKCCA1006_01923	HKCCA1083_02519	HKCCA1085_02511	HKCCA1089_02041	HKCCA1084_02256	HKCCA1076_02370	HKCCA1063_00614	HKCCA1013_01621	HKCCA1081_02159	HKCCA1066_02193	HKCCA1059_01789	HKCCA1291_02203	HKCCA1079_02352	HKCCA1331_02519	HKCCA1280_02531	HKCCA1283_02532	HKCCA1302_02336	HKCCA1073_02291	HKCCA1303_02280	HKCCA1312_01963	HKCCA1087_02473	HKCCA1287_02439	HKCCA1086_02195	HKCCA1061_01955	HKCCA1062_02149	HKCCA1290_02500	HKCCA1064_02503	HKCCA1071_01414	HKCCA1077_01661	HKCCA1069_02044	Y	-	-	-	HKCCA1061_01955	Cell wall/membrane/envelope biogenesis	COG4948	-	L-alanine-DL-glutamate epimerase or related enzyme of enolase superfamily	-
-	-	-	HKCCA1006_01924	HKCCA1083_02520	HKCCA1085_02512	HKCCA1089_02042	HKCCA1084_02257	HKCCA1076_02369	HKCCA1063_00615	HKCCA1013_01622	HKCCA1081_02158	HKCCA1066_02194	HKCCA1059_01788	HKCCA1291_02202	HKCCA1079_02351	HKCCA1331_02518	HKCCA1280_02532	HKCCA1283_02533	HKCCA1302_02337	HKCCA1073_02290	HKCCA1303_02281	HKCCA1312_01962	HKCCA1087_02472	HKCCA1287_02438	HKCCA1086_02196	HKCCA1061_01954	HKCCA1062_02150	HKCCA1290_02499	HKCCA1064_02502	HKCCA1071_01415	HKCCA1077_01662	HKCCA1069_02045	Y	-	-	-	HKCCA1061_01954	Function unknown	COG3366	-	-	-
-	-	-	HKCCA1006_01925	HKCCA1083_02521	HKCCA1085_02513	HKCCA1089_02043	HKCCA1084_02258	HKCCA1076_02368	HKCCA1063_00616	HKCCA1013_01623	HKCCA1081_02157	HKCCA1066_02195	HKCCA1059_01787	HKCCA1291_02201	HKCCA1079_02350	HKCCA1331_02517	HKCCA1280_02533	HKCCA1283_02534	HKCCA1302_02338	HKCCA1073_02289	HKCCA1303_02282	HKCCA1312_01961	HKCCA1087_02471	HKCCA1287_02437	HKCCA1086_02197	HKCCA1061_01953	HKCCA1062_02151	HKCCA1290_02498	HKCCA1064_02501	HKCCA1071_01416	HKCCA1077_01663	HKCCA1069_02046	Y	-	-	-	HKCCA1061_01953	Secondary metabolites biosynthesis, transport and catabolism	COG1028	-	NAD(P)-dependent dehydrogenase, short-chain alcohol dehydrogenase family	-
-	-	-	HKCCA1006_01928	HKCCA1083_02524	HKCCA1085_02516	HKCCA1089_02046	HKCCA1084_02261	HKCCA1076_02365	HKCCA1063_00617	HKCCA1013_01624	HKCCA1081_02156	HKCCA1066_02196	HKCCA1059_01786	HKCCA1291_02200	HKCCA1079_02557	HKCCA1331_02516	HKCCA1280_02534	HKCCA1283_02535	HKCCA1302_02339	HKCCA1073_02288	HKCCA1303_02283	HKCCA1312_01960	HKCCA1087_02468	HKCCA1287_02434	HKCCA1086_02200	HKCCA1061_01950	HKCCA1062_02154	HKCCA1290_02495	HKCCA1064_02498	HKCCA1071_01419	HKCCA1077_01666	HKCCA1069_02049	Y	-	-	-	HKCCA1061_01950	Translation, ribosomal structure and biogenesis	COG0684	-	Regulator of RNase E activity RraA	-
-	-	-	HKCCA1006_01929	HKCCA1083_02525	HKCCA1085_02517	HKCCA1089_02047	HKCCA1084_02262	HKCCA1076_02364	HKCCA1063_00618	HKCCA1013_01625	HKCCA1081_02155	HKCCA1066_02197	HKCCA1059_01785	HKCCA1291_02199	HKCCA1079_02556	HKCCA1331_02515	HKCCA1280_02535	HKCCA1283_02536	HKCCA1302_02340	HKCCA1073_02287	HKCCA1303_02284	HKCCA1312_01959	HKCCA1087_02467	HKCCA1287_02433	HKCCA1086_02201	HKCCA1061_01949	HKCCA1062_02155	HKCCA1290_02494	HKCCA1064_02497	HKCCA1071_01420	HKCCA1077_01667	HKCCA1069_02050	Y	-	-	-	HKCCA1061_01949	Coenzyme transport and metabolism	COG0111	-	Phosphoglycerate dehydrogenase or related dehydrogenase	-
-	-	-	HKCCA1006_01932	HKCCA1083_02528	HKCCA1085_02520	HKCCA1089_02050	HKCCA1084_02265	HKCCA1076_02361	HKCCA1063_00621	HKCCA1013_01628	HKCCA1081_02152	HKCCA1066_02200	HKCCA1059_01782	HKCCA1291_02196	HKCCA1079_02552	HKCCA1331_02512	HKCCA1280_02538	HKCCA1283_02539	HKCCA1302_02343	HKCCA1073_02284	HKCCA1303_02287	HKCCA1312_01956	HKCCA1087_02464	HKCCA1287_02430	HKCCA1086_02204	HKCCA1061_01946	HKCCA1062_02158	HKCCA1290_02491	HKCCA1064_02494	HKCCA1071_01423	HKCCA1077_01670	HKCCA1069_02053	Y	-	-	-	HKCCA1061_01946	Amino acid transport and metabolism	COG1834	-	N-Dimethylarginine dimethylaminohydrolase	-
-	-	-	HKCCA1006_01933	HKCCA1083_02529	HKCCA1085_02521	HKCCA1089_02051	HKCCA1084_02266	HKCCA1076_02360	HKCCA1063_00622	HKCCA1013_01629	HKCCA1081_02151	HKCCA1066_02201	HKCCA1059_01781	HKCCA1291_02195	HKCCA1079_02551	HKCCA1331_02511	HKCCA1280_02539	HKCCA1283_02540	HKCCA1302_02344	HKCCA1073_02283	HKCCA1303_02288	HKCCA1312_01955	HKCCA1087_02463	HKCCA1287_02429	HKCCA1086_02205	HKCCA1061_01945	HKCCA1062_02159	HKCCA1290_02490	HKCCA1064_02493	HKCCA1071_01424	HKCCA1077_01671	HKCCA1069_02054	Y	-	-	-	HKCCA1061_01945	Secondary metabolites biosynthesis, transport and catabolism	COG1028	-	NAD(P)-dependent dehydrogenase, short-chain alcohol dehydrogenase family	-
-	-	-	HKCCA1006_01938	HKCCA1083_02534	HKCCA1085_02526	HKCCA1089_02056	HKCCA1084_02271	HKCCA1076_02354	HKCCA1063_00628	HKCCA1013_01635	HKCCA1081_02145	HKCCA1066_02206	HKCCA1059_01775	HKCCA1291_02189	HKCCA1079_02554	HKCCA1331_02505	HKCCA1280_02545	HKCCA1283_02546	HKCCA1302_02349	HKCCA1073_02278	HKCCA1303_02293	HKCCA1312_01950	HKCCA1087_02458	HKCCA1287_02423	HKCCA1086_02210	HKCCA1061_01940	HKCCA1062_02164	HKCCA1290_02485	HKCCA1064_02488	HKCCA1071_01429	HKCCA1077_01676	HKCCA1069_02059	Y	-	-	-	HKCCA1061_01940	Posttranslational modification, protein turnover, chaperones	COG2938	-	Succinate dehydrogenase flavin-adding protein, antitoxin component of the CptAB toxin-antitoxin module	-
-	-	-	HKCCA1006_01939	HKCCA1083_02535	HKCCA1085_02527	HKCCA1089_02057	HKCCA1084_02272	HKCCA1076_02353	HKCCA1063_00629	HKCCA1013_01636	HKCCA1081_02144	HKCCA1066_02207	HKCCA1059_01774	HKCCA1291_02188	HKCCA1079_02553	HKCCA1331_02504	HKCCA1280_02546	HKCCA1283_02547	HKCCA1302_02350	HKCCA1073_02277	HKCCA1303_02294	HKCCA1312_01949	HKCCA1087_02457	HKCCA1287_02422	HKCCA1086_02211	HKCCA1061_01939	HKCCA1062_02165	HKCCA1290_02484	HKCCA1064_02487	HKCCA1071_01430	HKCCA1077_01677	HKCCA1069_02060	Y	-	-	-	HKCCA1061_01939	Secondary metabolites biosynthesis, transport and catabolism	COG3971	-	2-keto-4-pentenoate hydratase	-
-	-	-	HKCCA1006_02031	HKCCA1083_00785	HKCCA1085_01121	HKCCA1089_01778	HKCCA1084_01467	HKCCA1076_01534	HKCCA1063_00740	HKCCA1013_00585	HKCCA1081_00737	HKCCA1066_00757	HKCCA1059_00093	HKCCA1291_01118	HKCCA1079_01024	HKCCA1331_01542	HKCCA1280_01543	HKCCA1283_01543	HKCCA1302_01574	HKCCA1073_00093	HKCCA1303_01518	HKCCA1312_02420	HKCCA1087_00105	HKCCA1287_01521	HKCCA1086_01116	HKCCA1061_01601	HKCCA1062_00413	HKCCA1290_00996	HKCCA1064_00557	HKCCA1071_00106	HKCCA1077_00969	HKCCA1069_00103	-	-	-	-	HKCCA1061_01601	General function prediction only	COG3153	-	Predicted N-acetyltransferase YhbS	-
-	-	-	HKCCA1006_00647	HKCCA1083_00664	HKCCA1085_01000	HKCCA1089_01657	HKCCA1084_01588	HKCCA1076_01413	HKCCA1063_00869	HKCCA1013_00715	HKCCA1081_00608	HKCCA1066_00640	HKCCA1059_00213	HKCCA1291_00998	HKCCA1079_00886	HKCCA1331_01423	HKCCA1280_01424	HKCCA1283_01424	HKCCA1302_01455	HKCCA1073_00212	HKCCA1303_01399	HKCCA1312_01729	HKCCA1087_00225	HKCCA1287_01401	HKCCA1086_01239	HKCCA1061_01478	HKCCA1062_00290	HKCCA1290_01119	HKCCA1064_00680	HKCCA1071_00245	HKCCA1077_01093	HKCCA1069_00227	-	-	-	-	HKCCA1061_01478	Function unknown	COG1671	-	-	-
-	-	-	HKCCA1006_00629	HKCCA1083_00646	HKCCA1085_00982	HKCCA1089_01639	HKCCA1084_01606	HKCCA1076_01395	HKCCA1063_00887	HKCCA1013_00733	HKCCA1081_00590	HKCCA1066_00621	HKCCA1059_00232	HKCCA1291_00979	HKCCA1079_00867	HKCCA1331_01405	HKCCA1280_01406	HKCCA1283_01406	HKCCA1302_01437	HKCCA1073_00230	HKCCA1303_01381	HKCCA1312_01747	HKCCA1087_00243	HKCCA1287_01383	HKCCA1086_01257	HKCCA1061_01460	HKCCA1062_00272	HKCCA1290_01137	HKCCA1064_00698	HKCCA1071_00263	HKCCA1077_01111	HKCCA1069_00245	-	-	-	-	HKCCA1061_01460	Amino acid transport and metabolism	COG4176	proW	glycine betaine/proline transport system permease protein	-
-	-	-	HKCCA1006_00628	HKCCA1083_00645	HKCCA1085_00981	HKCCA1089_01638	HKCCA1084_01607	HKCCA1076_01394	HKCCA1063_00888	HKCCA1013_00734	HKCCA1081_00589	HKCCA1066_00620	HKCCA1059_00233	HKCCA1291_00978	HKCCA1079_00866	HKCCA1331_01404	HKCCA1280_01405	HKCCA1283_01405	HKCCA1302_01436	HKCCA1073_00231	HKCCA1303_01380	HKCCA1312_01748	HKCCA1087_00244	HKCCA1287_01382	HKCCA1086_01258	HKCCA1061_01459	HKCCA1062_00271	HKCCA1290_01138	HKCCA1064_00699	HKCCA1071_00264	HKCCA1077_01112	HKCCA1069_00246	-	-	-	-	HKCCA1061_01459	Amino acid transport and metabolism	COG2113	proX	glycine betaine/proline transport system substrate-binding protein	-
-	-	-	HKCCA1006_00984	HKCCA1083_01212	HKCCA1085_00323	HKCCA1089_00184	HKCCA1084_00692	HKCCA1076_00412	HKCCA1063_01308	HKCCA1013_00338	HKCCA1081_01346	HKCCA1066_01244	HKCCA1059_01298	HKCCA1291_00345	HKCCA1079_01726	HKCCA1331_00420	HKCCA1280_00420	HKCCA1283_00420	HKCCA1302_00439	HKCCA1073_01223	HKCCA1303_00439	HKCCA1312_00423	HKCCA1087_01325	HKCCA1287_00432	HKCCA1086_00427	HKCCA1061_00427	HKCCA1062_01049	HKCCA1290_00762	HKCCA1064_00323	HKCCA1071_00885	HKCCA1077_00696	HKCCA1069_01841	-	-	-	-	HKCCA1061_00427	Translation, ribosomal structure and biogenesis	COG0495	-	Leucyl-tRNA synthetase	-
-	-	-	HKCCA1006_01070	HKCCA1083_01298	HKCCA1085_00409	HKCCA1089_00097	HKCCA1084_00779	HKCCA1076_00326	HKCCA1063_01392	HKCCA1013_00422	HKCCA1081_01435	HKCCA1066_01163	HKCCA1059_01217	HKCCA1291_00426	HKCCA1079_01645	HKCCA1331_00339	HKCCA1280_00339	HKCCA1283_00339	HKCCA1302_00358	HKCCA1073_01303	HKCCA1303_00358	HKCCA1312_00343	HKCCA1087_01244	HKCCA1287_00351	HKCCA1086_00347	HKCCA1061_00347	HKCCA1062_01129	HKCCA1290_00844	HKCCA1064_00405	HKCCA1071_00967	HKCCA1077_00778	HKCCA1069_01923	-	-	-	-	HKCCA1061_00347	Coenzyme transport and metabolism	COG3840	-	ABC-type thiamine transport system, ATPase component	-
-	-	-	HKCCA1006_01136	HKCCA1083_01364	HKCCA1085_00475	HKCCA1089_00031	HKCCA1084_00845	HKCCA1076_00262	HKCCA1063_01460	HKCCA1013_00490	HKCCA1081_01502	HKCCA1066_01098	HKCCA1059_01152	HKCCA1291_00491	HKCCA1079_01580	HKCCA1331_00273	HKCCA1280_00273	HKCCA1283_00273	HKCCA1302_00292	HKCCA1073_01369	HKCCA1303_00292	HKCCA1312_00277	HKCCA1087_01178	HKCCA1287_00285	HKCCA1086_00281	HKCCA1061_00281	HKCCA1062_01195	HKCCA1290_00912	HKCCA1064_00473	HKCCA1071_01034	HKCCA1077_00845	HKCCA1069_01990	-	-	-	-	HKCCA1061_00281	Intracellular trafficking, secretion, and vesicular transport	COG0848	-	Biopolymer transport protein ExbD	-
-	-	-	HKCCA1006_01665	HKCCA1083_01457	HKCCA1085_00568	HKCCA1089_02429	HKCCA1084_01931	HKCCA1076_00171	HKCCA1063_01567	HKCCA1013_02260	HKCCA1081_01594	HKCCA1066_00997	HKCCA1059_01033	HKCCA1291_00610	HKCCA1079_01461	HKCCA1331_00168	HKCCA1280_00168	HKCCA1283_00168	HKCCA1302_00168	HKCCA1073_01493	HKCCA1303_00168	HKCCA1312_00171	HKCCA1087_01084	HKCCA1287_00191	HKCCA1086_00173	HKCCA1061_00173	HKCCA1062_01303	HKCCA1290_01958	HKCCA1064_01960	HKCCA1071_02178	HKCCA1077_02137	HKCCA1069_01315	-	-	-	-	HKCCA1061_00173	Signal transduction mechanisms	COG3476	-	Tryptophan-rich sensory protein (mitochondrial benzodiazepine receptor homolog)	-
-	-	-	HKCCA1006_01633	HKCCA1083_01489	HKCCA1085_00600	HKCCA1089_02397	HKCCA1084_01963	HKCCA1076_00139	HKCCA1063_01599	HKCCA1013_02228	HKCCA1081_01626	HKCCA1066_00964	HKCCA1059_01000	HKCCA1291_00643	HKCCA1079_01428	HKCCA1331_00137	HKCCA1280_00137	HKCCA1283_00137	HKCCA1302_00137	HKCCA1073_01524	HKCCA1303_00137	HKCCA1312_00139	HKCCA1087_01052	HKCCA1287_00159	HKCCA1086_00141	HKCCA1061_00141	HKCCA1062_01335	HKCCA1290_01990	HKCCA1064_01992	HKCCA1071_02147	HKCCA1077_02106	HKCCA1069_01346	-	-	-	-	HKCCA1061_00141	Posttranslational modification, protein turnover, chaperones	COG0678	-	Peroxiredoxin	-
-	-	-	HKCCA1006_00174	HKCCA1083_01802	HKCCA1085_01413	HKCCA1089_00680	HKCCA1084_00189	HKCCA1076_00921	HKCCA1063_01726	HKCCA1013_01157	HKCCA1081_00160	HKCCA1066_00200	HKCCA1059_00654	HKCCA1291_01372	HKCCA1079_00414	HKCCA1331_00969	HKCCA1280_00971	HKCCA1283_00971	HKCCA1302_01001	HKCCA1073_00664	HKCCA1303_00946	HKCCA1312_01455	HKCCA1087_00658	HKCCA1287_00969	HKCCA1086_02383	HKCCA1061_00988	HKCCA1062_02402	HKCCA1290_00185	HKCCA1064_01610	HKCCA1071_01936	HKCCA1077_00191	HKCCA1069_00697	-	-	-	-	HKCCA1061_00988	Carbohydrate transport and metabolism	COG0129	-	Dihydroxyacid dehydratase/phosphogluconate dehydratase	-
-	-	-	HKCCA1006_00166	HKCCA1083_01794	HKCCA1085_01405	HKCCA1089_00672	HKCCA1084_00197	HKCCA1076_00919	HKCCA1063_01728	HKCCA1013_01159	HKCCA1081_00158	HKCCA1066_00198	HKCCA1059_00656	HKCCA1291_01370	HKCCA1079_00412	HKCCA1331_00961	HKCCA1280_00963	HKCCA1283_00963	HKCCA1302_00993	HKCCA1073_00672	HKCCA1303_00938	HKCCA1312_01457	HKCCA1087_00660	HKCCA1287_00967	HKCCA1086_02385	HKCCA1061_00986	HKCCA1062_02400	HKCCA1290_00187	HKCCA1064_01612	HKCCA1071_01939	HKCCA1077_00194	HKCCA1069_00700	-	-	-	-	HKCCA1061_00986	Secondary metabolites biosynthesis, transport and catabolism	COG1028	-	2-keto-3-deoxy-L-fuconate dehydrogenase	2-keto-3-deoxy-L-fuconate, L-fucose
-	-	-	HKCCA1006_00165	HKCCA1083_01793	HKCCA1085_01404	HKCCA1089_00671	HKCCA1084_00198	HKCCA1076_00918	HKCCA1063_01729	HKCCA1013_01160	HKCCA1081_00157	HKCCA1066_00197	HKCCA1059_00657	HKCCA1291_01369	HKCCA1079_00411	HKCCA1331_00960	HKCCA1280_00962	HKCCA1283_00962	HKCCA1302_00992	HKCCA1073_00673	HKCCA1303_00937	HKCCA1312_01458	HKCCA1087_00661	HKCCA1287_00966	HKCCA1086_02386	HKCCA1061_00985	HKCCA1062_02399	HKCCA1290_00188	HKCCA1064_01613	HKCCA1071_01940	HKCCA1077_00195	HKCCA1069_00701	-	-	-	-	HKCCA1061_00985	Lipid transport and metabolism	COG2084	-	3-hydroxyisobutyrate dehydrogenase or related beta-hydroxyacid dehydrogenase	-
-	-	-	HKCCA1006_00164	HKCCA1083_01792	HKCCA1085_01403	HKCCA1089_00670	HKCCA1084_00199	HKCCA1076_00917	HKCCA1063_01730	HKCCA1013_01161	HKCCA1081_00156	HKCCA1066_00196	HKCCA1059_00658	HKCCA1291_01368	HKCCA1079_00410	HKCCA1331_00959	HKCCA1280_00961	HKCCA1283_00961	HKCCA1302_00991	HKCCA1073_00674	HKCCA1303_00936	HKCCA1312_01459	HKCCA1087_00662	HKCCA1287_00965	HKCCA1086_02387	HKCCA1061_00984	HKCCA1062_02398	HKCCA1290_00189	HKCCA1064_01614	HKCCA1071_01941	HKCCA1077_00196	HKCCA1069_00702	-	-	-	-	HKCCA1061_00984	General function prediction only	COG0673	-	Predicted dehydrogenase	-
-	-	-	HKCCA1006_00163	HKCCA1083_01791	HKCCA1085_01402	HKCCA1089_00669	HKCCA1084_00200	HKCCA1076_00916	HKCCA1063_01731	HKCCA1013_01162	HKCCA1081_00155	HKCCA1066_00195	HKCCA1059_00659	HKCCA1291_01367	HKCCA1079_00409	HKCCA1331_00958	HKCCA1280_00960	HKCCA1283_00960	HKCCA1302_00990	HKCCA1073_00675	HKCCA1303_00935	HKCCA1312_01460	HKCCA1087_00663	HKCCA1287_00964	HKCCA1086_02388	HKCCA1061_00983	HKCCA1062_02397	HKCCA1290_00190	HKCCA1064_01615	HKCCA1071_01942	HKCCA1077_00197	HKCCA1069_00703	-	-	-	-	HKCCA1061_00983	Carbohydrate transport and metabolism	COG2721	uxaA	altronate hydrolase	D-glacturonate
-	-	-	HKCCA1006_00162	HKCCA1083_01790	HKCCA1085_01401	HKCCA1089_00668	HKCCA1084_00201	HKCCA1076_00915	HKCCA1063_01732	HKCCA1013_01163	HKCCA1081_00154	HKCCA1066_00194	HKCCA1059_00660	HKCCA1291_01366	HKCCA1079_00408	HKCCA1331_00957	HKCCA1280_00959	HKCCA1283_00959	HKCCA1302_00989	HKCCA1073_00676	HKCCA1303_00934	HKCCA1312_01461	HKCCA1087_00664	HKCCA1287_00963	HKCCA1086_02389	HKCCA1061_00982	HKCCA1062_02396	HKCCA1290_00191	HKCCA1064_01616	HKCCA1071_01943	HKCCA1077_00198	HKCCA1069_00704	-	-	-	-	HKCCA1061_00982	Secondary metabolites biosynthesis, transport and catabolism	COG4664	-	TRAP-type mannitol/chloroaromatic compound transport system, large permease component	-
-	-	-	HKCCA1006_00161	HKCCA1083_01789	HKCCA1085_01400	HKCCA1089_00667	HKCCA1084_00202	HKCCA1076_00914	HKCCA1063_01733	HKCCA1013_01164	HKCCA1081_00153	HKCCA1066_00193	HKCCA1059_00661	HKCCA1291_01365	HKCCA1079_00407	HKCCA1331_00956	HKCCA1280_00958	HKCCA1283_00958	HKCCA1302_00988	HKCCA1073_00677	HKCCA1303_00933	HKCCA1312_01462	HKCCA1087_00665	HKCCA1287_00962	HKCCA1086_02390	HKCCA1061_00981	HKCCA1062_02395	HKCCA1290_00192	HKCCA1064_01617	HKCCA1071_01944	HKCCA1077_00199	HKCCA1069_00705	-	-	-	-	HKCCA1061_00981	Secondary metabolites biosynthesis, transport and catabolism	COG4665	-	TRAP-type mannitol/chloroaromatic compound transport system, small permease component	-
-	-	-	HKCCA1006_00160	HKCCA1083_01788	HKCCA1085_01399	HKCCA1089_00666	HKCCA1084_00203	HKCCA1076_00913	HKCCA1063_01734	HKCCA1013_01165	HKCCA1081_00152	HKCCA1066_00192	HKCCA1059_00662	HKCCA1291_01364	HKCCA1079_00406	HKCCA1331_00955	HKCCA1280_00957	HKCCA1283_00957	HKCCA1302_00987	HKCCA1073_00678	HKCCA1303_00932	HKCCA1312_01463	HKCCA1087_00666	HKCCA1287_00961	HKCCA1086_02391	HKCCA1061_00980	HKCCA1062_02394	HKCCA1290_00193	HKCCA1064_01618	HKCCA1071_01945	HKCCA1077_00200	HKCCA1069_00706	-	-	-	-	HKCCA1061_00980	Secondary metabolites biosynthesis, transport and catabolism	COG4663	-	TRAP-type mannitol/chloroaromatic compound transport system, periplasmic component	-
-	-	-	HKCCA1006_00159	HKCCA1083_01787	HKCCA1085_01398	HKCCA1089_00665	HKCCA1084_00204	HKCCA1076_00912	HKCCA1063_01735	HKCCA1013_01166	HKCCA1081_00151	HKCCA1066_00191	HKCCA1059_00663	HKCCA1291_01363	HKCCA1079_00405	HKCCA1331_00954	HKCCA1280_00956	HKCCA1283_00956	HKCCA1302_00986	HKCCA1073_00679	HKCCA1303_00931	HKCCA1312_01464	HKCCA1087_00667	HKCCA1287_00960	HKCCA1086_02392	HKCCA1061_00979	HKCCA1062_02393	HKCCA1290_00194	HKCCA1064_01619	HKCCA1071_01946	HKCCA1077_00201	HKCCA1069_00707	-	-	-	-	HKCCA1061_00979	Transcription	COG1802	-	DNA-binding transcriptional regulator, GntR family	-
-	-	-	HKCCA1006_00145	HKCCA1083_01773	HKCCA1085_01384	HKCCA1089_00651	HKCCA1084_00218	HKCCA1076_00898	HKCCA1063_01749	HKCCA1013_01180	HKCCA1081_00137	HKCCA1066_00177	HKCCA1059_00677	HKCCA1291_01349	HKCCA1079_00391	HKCCA1331_00940	HKCCA1280_00942	HKCCA1283_00942	HKCCA1302_00972	HKCCA1073_00693	HKCCA1303_00917	HKCCA1312_01478	HKCCA1087_00681	HKCCA1287_00946	HKCCA1086_02406	HKCCA1061_00965	HKCCA1062_02379	HKCCA1290_00208	HKCCA1064_01633	HKCCA1071_01960	HKCCA1077_00215	HKCCA1069_00721	-	-	-	-	HKCCA1061_00965	Function unknown	-	-	-	-
-	-	-	HKCCA1006_00144	HKCCA1083_01772	HKCCA1085_01383	HKCCA1089_00650	HKCCA1084_00219	HKCCA1076_00897	HKCCA1063_01750	HKCCA1013_01181	HKCCA1081_00136	HKCCA1066_00176	HKCCA1059_00678	HKCCA1291_01348	HKCCA1079_00390	HKCCA1331_00939	HKCCA1280_00941	HKCCA1283_00941	HKCCA1302_00971	HKCCA1073_00694	HKCCA1303_00916	HKCCA1312_01479	HKCCA1087_00682	HKCCA1287_00945	HKCCA1086_02407	HKCCA1061_00964	HKCCA1062_02378	HKCCA1290_00209	HKCCA1064_01634	HKCCA1071_01961	HKCCA1077_00216	HKCCA1069_00722	-	-	-	-	HKCCA1061_00964	General function prediction only	COG0667	-	Predicted oxidoreductase (related to aryl-alcohol dehydrogenase)	-
-	-	-	HKCCA1006_00143	HKCCA1083_01771	HKCCA1085_01382	HKCCA1089_00649	HKCCA1084_00220	HKCCA1076_00896	HKCCA1063_01751	HKCCA1013_01182	HKCCA1081_00135	HKCCA1066_00175	HKCCA1059_00679	HKCCA1291_01347	HKCCA1079_00389	HKCCA1331_00938	HKCCA1280_00940	HKCCA1283_00940	HKCCA1302_00970	HKCCA1073_00695	HKCCA1303_00915	HKCCA1312_01480	HKCCA1087_00683	HKCCA1287_00944	HKCCA1086_02408	HKCCA1061_00963	HKCCA1062_02377	HKCCA1290_00210	HKCCA1064_01635	HKCCA1071_01962	HKCCA1077_00217	HKCCA1069_00723	-	-	-	-	HKCCA1061_00963	Secondary metabolites biosynthesis, transport and catabolism	COG1028	-	NAD(P)-dependent dehydrogenase, short-chain alcohol dehydrogenase family	-
-	-	-	HKCCA1006_00141	HKCCA1083_01769	HKCCA1085_01380	HKCCA1089_00647	HKCCA1084_00222	HKCCA1076_00894	HKCCA1063_01753	HKCCA1013_01184	HKCCA1081_00133	HKCCA1066_00173	HKCCA1059_00681	HKCCA1291_01345	HKCCA1079_00387	HKCCA1331_00936	HKCCA1280_00938	HKCCA1283_00938	HKCCA1302_00968	HKCCA1073_00697	HKCCA1303_00913	HKCCA1312_01482	HKCCA1087_00685	HKCCA1287_00942	HKCCA1086_02410	HKCCA1061_00961	HKCCA1062_02375	HKCCA1290_00212	HKCCA1064_01637	HKCCA1071_01964	HKCCA1077_00219	HKCCA1069_00725	-	-	-	-	HKCCA1061_00961	Secondary metabolites biosynthesis, transport and catabolism	COG1028	-	NAD(P)-dependent dehydrogenase, short-chain alcohol dehydrogenase family	-
-	-	-	HKCCA1006_00140	HKCCA1083_01768	HKCCA1085_01379	HKCCA1089_00646	HKCCA1084_00223	HKCCA1076_00893	HKCCA1063_01754	HKCCA1013_01185	HKCCA1081_00132	HKCCA1066_00172	HKCCA1059_00682	HKCCA1291_01344	HKCCA1079_00386	HKCCA1331_00935	HKCCA1280_00937	HKCCA1283_00937	HKCCA1302_00967	HKCCA1073_00698	HKCCA1303_00912	HKCCA1312_01483	HKCCA1087_00686	HKCCA1287_00941	HKCCA1086_02411	HKCCA1061_00960	HKCCA1062_02374	HKCCA1290_00213	HKCCA1064_01638	HKCCA1071_01965	HKCCA1077_00220	HKCCA1069_00726	-	-	-	-	HKCCA1061_00960	Function unknown	COG5319	-	-	-
-	-	-	HKCCA1006_00043	HKCCA1083_01671	HKCCA1085_01282	HKCCA1089_00549	HKCCA1084_00320	HKCCA1076_00794	HKCCA1063_01852	HKCCA1013_01283	HKCCA1081_00034	HKCCA1066_00073	HKCCA1059_00780	HKCCA1291_01246	HKCCA1079_00288	HKCCA1331_00836	HKCCA1280_00838	HKCCA1283_00838	HKCCA1302_00868	HKCCA1073_00796	HKCCA1303_00813	HKCCA1312_01582	HKCCA1087_00785	HKCCA1287_00841	HKCCA1086_02510	HKCCA1061_00861	HKCCA1062_02275	HKCCA1290_00312	HKCCA1064_01737	HKCCA1071_00508	HKCCA1077_00319	HKCCA1069_00826	-	-	-	-	HKCCA1061_00861	Function unknown	-	-	-	-
-	-	-	HKCCA1006_00042	HKCCA1083_01670	HKCCA1085_01281	HKCCA1089_00548	HKCCA1084_00321	HKCCA1076_00793	HKCCA1063_01853	HKCCA1013_01284	HKCCA1081_00033	HKCCA1066_00072	HKCCA1059_00781	HKCCA1291_01245	HKCCA1079_00287	HKCCA1331_00835	HKCCA1280_00837	HKCCA1283_00837	HKCCA1302_00867	HKCCA1073_00797	HKCCA1303_00812	HKCCA1312_01583	HKCCA1087_00786	HKCCA1287_00840	HKCCA1086_02511	HKCCA1061_00860	HKCCA1062_02274	HKCCA1290_00313	HKCCA1064_01738	HKCCA1071_00509	HKCCA1077_00320	HKCCA1069_00827	-	-	-	-	HKCCA1061_00860	Function unknown	-	-	-	-
-	-	-	HKCCA1006_00866	HKCCA1083_01094	HKCCA1085_00205	HKCCA1089_00302	HKCCA1084_00574	HKCCA1076_00572	HKCCA1063_02057	HKCCA1013_02014	HKCCA1081_00892	HKCCA1066_01374	HKCCA1059_01414	HKCCA1291_00229	HKCCA1079_00026	HKCCA1331_00550	HKCCA1280_00550	HKCCA1283_00550	HKCCA1302_00569	HKCCA1073_01094	HKCCA1303_00569	HKCCA1312_00558	HKCCA1087_01518	HKCCA1287_00625	HKCCA1086_00592	HKCCA1061_00592	HKCCA1062_00884	HKCCA1290_00596	HKCCA1064_00157	HKCCA1071_00719	HKCCA1077_00530	HKCCA1069_02431	-	-	-	-	HKCCA1061_00592	Carbohydrate transport and metabolism	COG0697	-	Permease of the drug/metabolite transporter (DMT) superfamily	-
-	-	-	HKCCA1006_00867	HKCCA1083_01095	HKCCA1085_00206	HKCCA1089_00301	HKCCA1084_00575	HKCCA1076_00571	HKCCA1063_02058	HKCCA1013_02013	HKCCA1081_00891	HKCCA1066_01373	HKCCA1059_01413	HKCCA1291_00230	HKCCA1079_00025	HKCCA1331_00549	HKCCA1280_00549	HKCCA1283_00549	HKCCA1302_00568	HKCCA1073_01095	HKCCA1303_00568	HKCCA1312_00557	HKCCA1087_01517	HKCCA1287_00624	HKCCA1086_00591	HKCCA1061_00591	HKCCA1062_00885	HKCCA1290_00597	HKCCA1064_00158	HKCCA1071_00720	HKCCA1077_00531	HKCCA1069_02432	-	-	-	-	HKCCA1061_00591	Replication, recombination and repair	COG0415	-	Deoxyribodipyrimidine photolyase	-
-	-	-	HKCCA1006_00881	HKCCA1083_01109	HKCCA1085_00220	HKCCA1089_00287	HKCCA1084_00589	HKCCA1076_00550	HKCCA1063_02091	HKCCA1013_01974	HKCCA1081_00858	HKCCA1066_02026	HKCCA1059_01959	HKCCA1291_02377	HKCCA1079_02522	HKCCA1331_02478	HKCCA1280_02350	HKCCA1283_02351	HKCCA1302_02170	HKCCA1073_02457	HKCCA1303_02114	HKCCA1312_02136	HKCCA1087_01468	HKCCA1287_00575	HKCCA1086_00564	HKCCA1061_00564	HKCCA1062_00912	HKCCA1290_00625	HKCCA1064_00186	HKCCA1071_00747	HKCCA1077_00558	HKCCA1069_02459	Y	-	-	-	HKCCA1061_00564	Transcription	COG1733	-	DNA-binding transcriptional regulator, HxlR family	-
-	-	-	HKCCA1006_00882	HKCCA1083_01110	HKCCA1085_00221	HKCCA1089_00286	HKCCA1084_00590	HKCCA1076_00549	HKCCA1063_02092	HKCCA1013_01973	HKCCA1081_00857	HKCCA1066_02025	HKCCA1059_01960	HKCCA1291_02378	HKCCA1079_02523	HKCCA1331_02479	HKCCA1280_02349	HKCCA1283_02350	HKCCA1302_02169	HKCCA1073_02458	HKCCA1303_02113	HKCCA1312_02137	HKCCA1087_01467	HKCCA1287_00574	HKCCA1086_00563	HKCCA1061_00563	HKCCA1062_00913	HKCCA1290_00626	HKCCA1064_00187	HKCCA1071_00748	HKCCA1077_00559	HKCCA1069_02460	Y	-	-	-	HKCCA1061_00563	Function unknown	-	-	-	-
-	-	-	HKCCA1006_00883	HKCCA1083_01111	HKCCA1085_00222	HKCCA1089_00285	HKCCA1084_00591	HKCCA1076_00548	HKCCA1063_02093	HKCCA1013_01972	HKCCA1081_00856	HKCCA1066_02024	HKCCA1059_01961	HKCCA1291_02379	HKCCA1079_02524	HKCCA1331_02480	HKCCA1280_02348	HKCCA1283_02349	HKCCA1302_02168	HKCCA1073_02459	HKCCA1303_02112	HKCCA1312_02138	HKCCA1087_01466	HKCCA1287_00573	HKCCA1086_00562	HKCCA1061_00562	HKCCA1062_00914	HKCCA1290_00627	HKCCA1064_00188	HKCCA1071_00749	HKCCA1077_00560	HKCCA1069_02461	Y	-	-	-	HKCCA1061_00562	Function unknown	-	-	-	-
-	-	-	HKCCA1006_00884	HKCCA1083_01112	HKCCA1085_00223	HKCCA1089_00284	HKCCA1084_00592	HKCCA1076_00547	HKCCA1063_02094	HKCCA1013_01971	HKCCA1081_00855	HKCCA1066_02023	HKCCA1059_01962	HKCCA1291_02380	HKCCA1079_02525	HKCCA1331_02481	HKCCA1280_02347	HKCCA1283_02348	HKCCA1302_02167	HKCCA1073_02460	HKCCA1303_02111	HKCCA1312_02139	HKCCA1087_01465	HKCCA1287_00572	HKCCA1086_00561	HKCCA1061_00561	HKCCA1062_00915	HKCCA1290_00628	HKCCA1064_00189	HKCCA1071_00750	HKCCA1077_00561	HKCCA1069_02462	Y	-	-	-	HKCCA1061_00561	Function unknown	-	-	-	-
-	-	-	HKCCA1006_00885	HKCCA1083_01113	HKCCA1085_00224	HKCCA1089_00283	HKCCA1084_00593	HKCCA1076_00546	HKCCA1063_02095	HKCCA1013_01970	HKCCA1081_00854	HKCCA1066_02022	HKCCA1059_01963	HKCCA1291_02381	HKCCA1079_02526	HKCCA1331_02482	HKCCA1280_02346	HKCCA1283_02347	HKCCA1302_02166	HKCCA1073_02461	HKCCA1303_02110	HKCCA1312_02140	HKCCA1087_01464	HKCCA1287_00571	HKCCA1086_00560	HKCCA1061_00560	HKCCA1062_00916	HKCCA1290_00629	HKCCA1064_00190	HKCCA1071_00751	HKCCA1077_00562	HKCCA1069_02463	Y	-	-	-	HKCCA1061_00560	Function unknown	-	-	-	-
-	-	-	HKCCA1006_00886	HKCCA1083_01114	HKCCA1085_00225	HKCCA1089_00282	HKCCA1084_00594	HKCCA1076_00545	HKCCA1063_02096	HKCCA1013_01969	HKCCA1081_00853	HKCCA1066_02021	HKCCA1059_01964	HKCCA1291_02382	HKCCA1079_02527	HKCCA1331_02483	HKCCA1280_02345	HKCCA1283_02346	HKCCA1302_02165	HKCCA1073_02462	HKCCA1303_02109	HKCCA1312_02141	HKCCA1087_01463	HKCCA1287_00570	HKCCA1086_00559	HKCCA1061_00559	HKCCA1062_00917	HKCCA1290_00630	HKCCA1064_00191	HKCCA1071_00752	HKCCA1077_00563	HKCCA1069_02464	Y	-	-	-	HKCCA1061_00559	Function unknown	-	-	-	-
-	-	-	HKCCA1006_00887	HKCCA1083_01115	HKCCA1085_00226	HKCCA1089_00281	HKCCA1084_00595	HKCCA1076_00544	HKCCA1063_02097	HKCCA1013_01968	HKCCA1081_00852	HKCCA1066_02020	HKCCA1059_01965	HKCCA1291_02383	HKCCA1079_02528	HKCCA1331_02484	HKCCA1280_02344	HKCCA1283_02345	HKCCA1302_02164	HKCCA1073_02463	HKCCA1303_02108	HKCCA1312_02142	HKCCA1087_01462	HKCCA1287_00569	HKCCA1086_00558	HKCCA1061_00558	HKCCA1062_00918	HKCCA1290_00631	HKCCA1064_00192	HKCCA1071_00753	HKCCA1077_00564	HKCCA1069_02465	Y	-	-	-	HKCCA1061_00558	Function unknown	-	-	-	-
-	-	-	HKCCA1006_00888	HKCCA1083_01116	HKCCA1085_00227	HKCCA1089_00280	HKCCA1084_00596	HKCCA1076_00543	HKCCA1063_02098	HKCCA1013_01967	HKCCA1081_00851	HKCCA1066_02019	HKCCA1059_01966	HKCCA1291_02384	HKCCA1079_02529	HKCCA1331_02485	HKCCA1280_02343	HKCCA1283_02344	HKCCA1302_02163	HKCCA1073_02464	HKCCA1303_02107	HKCCA1312_02143	HKCCA1087_01461	HKCCA1287_00568	HKCCA1086_00557	HKCCA1061_00557	HKCCA1062_00919	HKCCA1290_00632	HKCCA1064_00193	HKCCA1071_00754	HKCCA1077_00565	HKCCA1069_02466	Y	-	-	-	HKCCA1061_00557	Coenzyme transport and metabolism	COG0259	-	Pyridoxine/pyridoxamine 5'-phosphate oxidase	-
-	-	-	HKCCA1006_00890	HKCCA1083_01118	HKCCA1085_00229	HKCCA1089_00278	HKCCA1084_00598	HKCCA1076_00541	HKCCA1063_02100	HKCCA1013_01965	HKCCA1081_00849	HKCCA1066_02017	HKCCA1059_01968	HKCCA1291_02386	HKCCA1079_02531	HKCCA1331_02487	HKCCA1280_02341	HKCCA1283_02342	HKCCA1302_02161	HKCCA1073_02466	HKCCA1303_02105	HKCCA1312_02145	HKCCA1087_01459	HKCCA1287_00566	HKCCA1086_00555	HKCCA1061_00555	HKCCA1062_00921	HKCCA1290_00634	HKCCA1064_00195	HKCCA1071_00756	HKCCA1077_00567	HKCCA1069_02468	Y	-	-	-	HKCCA1061_00555	Function unknown	-	-	-	-
-	-	-	HKCCA1006_00891	HKCCA1083_01119	HKCCA1085_00230	HKCCA1089_00277	HKCCA1084_00599	HKCCA1076_00540	HKCCA1063_02101	HKCCA1013_01964	HKCCA1081_00848	HKCCA1066_02016	HKCCA1059_01969	HKCCA1291_02387	HKCCA1079_02532	HKCCA1331_02488	HKCCA1280_02340	HKCCA1283_02341	HKCCA1302_02160	HKCCA1073_02467	HKCCA1303_02104	HKCCA1312_02146	HKCCA1087_01458	HKCCA1287_00565	HKCCA1086_00554	HKCCA1061_00554	HKCCA1062_00922	HKCCA1290_00635	HKCCA1064_00196	HKCCA1071_00757	HKCCA1077_00568	HKCCA1069_02469	Y	-	-	-	HKCCA1061_00554	Function unknown	-	-	-	-
-	-	-	HKCCA1006_01765	HKCCA1083_02226	HKCCA1085_02343	HKCCA1089_01883	HKCCA1084_02098	HKCCA1076_01879	HKCCA1063_02102	HKCCA1013_01963	HKCCA1081_00847	HKCCA1066_02015	HKCCA1059_01970	HKCCA1291_02388	HKCCA1079_02533	HKCCA1331_02489	HKCCA1280_02339	HKCCA1283_02340	HKCCA1302_02159	HKCCA1073_02468	HKCCA1303_02103	HKCCA1312_02147	HKCCA1087_01446	HKCCA1287_00553	HKCCA1086_02043	HKCCA1061_02108	HKCCA1062_01997	HKCCA1290_02248	HKCCA1064_02250	HKCCA1071_01262	HKCCA1077_01510	HKCCA1069_01610	Y	-	-	-	HKCCA1061_02108	Translation, ribosomal structure and biogenesis	COG0684	-	Regulator of RNase E activity RraA	-
-	-	-	HKCCA1006_01764	HKCCA1083_02225	HKCCA1085_02342	HKCCA1089_01882	HKCCA1084_02097	HKCCA1076_01880	HKCCA1063_02103	HKCCA1013_01962	HKCCA1081_00846	HKCCA1066_02014	HKCCA1059_01971	HKCCA1291_02389	HKCCA1079_02534	HKCCA1331_02490	HKCCA1280_02338	HKCCA1283_02339	HKCCA1302_02158	HKCCA1073_02469	HKCCA1303_02102	HKCCA1312_02148	HKCCA1087_01445	HKCCA1287_00552	HKCCA1086_02042	HKCCA1061_02109	HKCCA1062_01996	HKCCA1290_02249	HKCCA1064_02251	HKCCA1071_01261	HKCCA1077_01509	HKCCA1069_01609	-	-	-	-	HKCCA1061_02109	Lipid transport and metabolism	COG2267			-
-	-	-	HKCCA1006_01763	HKCCA1083_02224	HKCCA1085_02341	HKCCA1089_01881	HKCCA1084_02096	HKCCA1076_01881	HKCCA1063_02104	HKCCA1013_01961	HKCCA1081_00845	HKCCA1066_02013	HKCCA1059_01972	HKCCA1291_02390	HKCCA1079_02535	HKCCA1331_02491	HKCCA1280_02337	HKCCA1283_02338	HKCCA1302_02157	HKCCA1073_02470	HKCCA1303_02101	HKCCA1312_02149	HKCCA1087_01444	HKCCA1287_00551	HKCCA1086_02041	HKCCA1061_02110	HKCCA1062_01995	HKCCA1290_02250	HKCCA1064_02252	HKCCA1071_01260	HKCCA1077_01508	HKCCA1069_01608	-	-	-	-	HKCCA1061_02110	Amino acid transport and metabolism	COG0620		Methionine synthase II (cobalamin-independent)	-
-	-	-	HKCCA1006_01762	HKCCA1083_02223	HKCCA1085_02340	HKCCA1089_01880	HKCCA1084_02095	HKCCA1076_01882	HKCCA1063_02105	HKCCA1013_01960	HKCCA1081_00844	HKCCA1066_02012	HKCCA1059_01973	HKCCA1291_02391	HKCCA1079_02536	HKCCA1331_02492	HKCCA1280_02336	HKCCA1283_02337	HKCCA1302_02156	HKCCA1073_02471	HKCCA1303_02100	HKCCA1312_02150	HKCCA1087_01443	HKCCA1287_00550	HKCCA1086_02040	HKCCA1061_02111	HKCCA1062_01994	HKCCA1290_02251	HKCCA1064_02253	HKCCA1071_01259	HKCCA1077_01507	HKCCA1069_01607	-	-	-	-	HKCCA1061_02111	General function prediction only	COG1917		Cupin domain protein related to quercetin dioxygenase	-
-	-	-	HKCCA1006_01761	HKCCA1083_02222	HKCCA1085_02339	HKCCA1089_01879	HKCCA1084_02094	HKCCA1076_01883	HKCCA1063_02106	HKCCA1013_01959	HKCCA1081_00843	HKCCA1066_02011	HKCCA1059_01974	HKCCA1291_02392	HKCCA1079_02537	HKCCA1331_02493	HKCCA1280_02335	HKCCA1283_02336	HKCCA1302_02155	HKCCA1073_02472	HKCCA1303_02099	HKCCA1312_02151	HKCCA1087_01442	HKCCA1287_00549	HKCCA1086_02039	HKCCA1061_02112	HKCCA1062_01993	HKCCA1290_02252	HKCCA1064_02254	HKCCA1071_01258	HKCCA1077_01506	HKCCA1069_01606	-	-	-	-	HKCCA1061_02112	General function prediction only	COG5485		Predicted ester cyclase	-
-	-	-	HKCCA1006_01760	HKCCA1083_02221	HKCCA1085_02338	HKCCA1089_01878	HKCCA1084_02093	HKCCA1076_01884	HKCCA1063_02107	HKCCA1013_01958	HKCCA1081_00842	HKCCA1066_02010	HKCCA1059_01975	HKCCA1291_02393	HKCCA1079_02538	HKCCA1331_02494	HKCCA1280_02334	HKCCA1283_02335	HKCCA1302_02154	HKCCA1073_02473	HKCCA1303_02098	HKCCA1312_02152	HKCCA1087_01441	HKCCA1287_00548	HKCCA1086_02038	HKCCA1061_02113	HKCCA1062_01992	HKCCA1290_02253	HKCCA1064_02255	HKCCA1071_01257	HKCCA1077_01505	HKCCA1069_01605	-	-	-	-	HKCCA1061_02113	Transcription	COG1609	MalR	Maltose operon transcriptional repressor MalR, LacI family	maltose
-	-	-	HKCCA1006_01758	HKCCA1083_02219	HKCCA1085_02336	HKCCA1089_01876	HKCCA1084_02091	HKCCA1076_01886	HKCCA1063_02109	HKCCA1013_01956	HKCCA1081_00840	HKCCA1066_02008	HKCCA1059_01977	HKCCA1291_02395	HKCCA1079_02540	HKCCA1331_02496	HKCCA1280_02332	HKCCA1283_02333	HKCCA1302_02152	HKCCA1073_02475	HKCCA1303_02096	HKCCA1312_02154	HKCCA1087_01439	HKCCA1287_00546	HKCCA1086_02036	HKCCA1061_02115	HKCCA1062_01990	HKCCA1290_02255	HKCCA1064_02257	HKCCA1071_01255	HKCCA1077_01503	HKCCA1069_01603	-	-	-	-	HKCCA1061_02115	General function prediction only	COG5485	-	Predicted ester cyclase	-
-	-	-	HKCCA1006_01756	HKCCA1083_02217	HKCCA1085_02334	HKCCA1089_01874	HKCCA1084_02089	HKCCA1076_01888	HKCCA1063_02111	HKCCA1013_01954	HKCCA1081_00838	HKCCA1066_02006	HKCCA1059_01979	HKCCA1291_02397	HKCCA1079_02542	HKCCA1331_02498	HKCCA1280_02330	HKCCA1283_02331	HKCCA1302_02150	HKCCA1073_02477	HKCCA1303_02094	HKCCA1312_02156	HKCCA1087_01437	HKCCA1287_00544	HKCCA1086_02034	HKCCA1061_02117	HKCCA1062_01988	HKCCA1290_02257	HKCCA1064_02259	HKCCA1071_01253	HKCCA1077_01501	HKCCA1069_01601	-	-	-	-	HKCCA1061_02117	Carbohydrate transport and metabolism	COG0395	MalG	Maltose/maltodextrin ABC transporter, permease protein MalG	maltose
-	-	-	HKCCA1006_01755	HKCCA1083_02216	HKCCA1085_02333	HKCCA1089_01873	HKCCA1084_02088	HKCCA1076_01889	HKCCA1063_02112	HKCCA1013_01953	HKCCA1081_00837	HKCCA1066_02005	HKCCA1059_01980	HKCCA1291_02398	HKCCA1079_02543	HKCCA1331_02499	HKCCA1280_02329	HKCCA1283_02330	HKCCA1302_02149	HKCCA1073_02478	HKCCA1303_02093	HKCCA1312_02157	HKCCA1087_01436	HKCCA1287_00543	HKCCA1086_02033	HKCCA1061_02118	HKCCA1062_01987	HKCCA1290_02258	HKCCA1064_02260	HKCCA1071_01252	HKCCA1077_01500	HKCCA1069_01600	-	-	-	-	HKCCA1061_02118	Carbohydrate transport and metabolism	COG1175	-	ABC-type sugar transport system, permease component	-
-	-	-	HKCCA1006_01754	HKCCA1083_02215	HKCCA1085_02332	HKCCA1089_01872	HKCCA1084_02087	HKCCA1076_01890	HKCCA1063_02113	HKCCA1013_01952	HKCCA1081_00836	HKCCA1066_02004	HKCCA1059_01981	HKCCA1291_02399	HKCCA1079_02544	HKCCA1331_02500	HKCCA1280_02328	HKCCA1283_02329	HKCCA1302_02148	HKCCA1073_02479	HKCCA1303_02092	HKCCA1312_02158	HKCCA1087_01435	HKCCA1287_00542	HKCCA1086_02032	HKCCA1061_02119	HKCCA1062_01986	HKCCA1290_02259	HKCCA1064_02261	HKCCA1071_01251	HKCCA1077_01499	HKCCA1069_01599	-	-	-	-	HKCCA1061_02119	Carbohydrate transport and metabolism	COG1653	-	ABC-type sugar transport system, permease component	-
-	-	-	HKCCA1006_01753	HKCCA1083_02214	HKCCA1085_02331	HKCCA1089_01871	HKCCA1084_02086	HKCCA1076_01891	HKCCA1063_02114	HKCCA1013_01951	HKCCA1081_00835	HKCCA1066_02003	HKCCA1059_01982	HKCCA1291_02400	HKCCA1079_02545	HKCCA1331_02501	HKCCA1280_02327	HKCCA1283_02328	HKCCA1302_02147	HKCCA1073_02480	HKCCA1303_02091	HKCCA1312_02159	HKCCA1087_01434	HKCCA1287_00541	HKCCA1086_02031	HKCCA1061_02120	HKCCA1062_01985	HKCCA1290_02260	HKCCA1064_02262	HKCCA1071_01250	HKCCA1077_01498	HKCCA1069_01598	-	-	-	-	HKCCA1061_02120	Amino acid transport and metabolism	COG3842	ugpC	Glycerol-3-phosphate ABC transporter, ATP-binding protein UgpC	Glycerol-3-phosphate
-	-	-	HKCCA1006_02267	HKCCA1083_00014	HKCCA1085_02197	HKCCA1089_00894	HKCCA1084_01362	HKCCA1076_00526	HKCCA1063_02130	HKCCA1013_00236	HKCCA1081_01246	HKCCA1066_01540	HKCCA1059_02336	HKCCA1291_02415	HKCCA1079_01838	HKCCA1331_01860	HKCCA1280_01649	HKCCA1283_01649	HKCCA1302_01680	HKCCA1073_02133	HKCCA1303_01624	HKCCA1312_00755	HKCCA1087_01476	HKCCA1287_00583	HKCCA1086_00529	HKCCA1061_00529	HKCCA1062_00947	HKCCA1290_00660	HKCCA1064_00221	HKCCA1071_00782	HKCCA1077_00593	HKCCA1069_02494	Y	-	-	-	HKCCA1061_00529	Posttranslational modification, protein turnover, chaperones	COG1225	-	Peroxiredoxin	-
-	-	-	HKCCA1006_00272	HKCCA1083_01901	HKCCA1085_01511	HKCCA1089_00779	HKCCA1084_00091	HKCCA1076_01020	HKCCA1063_02277	HKCCA1013_01073	HKCCA1081_00244	HKCCA1066_00284	HKCCA1059_00570	HKCCA1291_01456	HKCCA1079_00498	HKCCA1331_01054	HKCCA1280_01056	HKCCA1283_01056	HKCCA1302_01086	HKCCA1073_00579	HKCCA1303_01031	HKCCA1312_01365	HKCCA1087_00572	HKCCA1287_01055	HKCCA1086_02301	HKCCA1061_01070	HKCCA1062_02484	HKCCA1290_00088	HKCCA1064_01513	HKCCA1071_01849	HKCCA1077_00089	HKCCA1069_00610	-	-	-	-	HKCCA1061_01070	Cell wall/membrane/envelope biogenesis	COG3040	-	Bacterial lipocalin	-
-	-	-	HKCCA1006_00190	HKCCA1083_01818	HKCCA1085_01429	HKCCA1089_00696	HKCCA1084_00173	HKCCA1076_00937	HKCCA1063_02345	HKCCA1013_01141	HKCCA1081_00176	HKCCA1066_00216	HKCCA1059_00638	HKCCA1291_01388	HKCCA1079_00430	HKCCA1331_00985	HKCCA1280_00987	HKCCA1283_00987	HKCCA1302_01017	HKCCA1073_00648	HKCCA1303_00962	HKCCA1312_01439	HKCCA1087_00642	HKCCA1287_00985	HKCCA1086_02367	HKCCA1061_01004	HKCCA1062_02418	HKCCA1290_00169	HKCCA1064_01594	HKCCA1071_01920	HKCCA1077_00175	HKCCA1069_00681	-	-	-	-	HKCCA1061_01004	Energy production and conversion	COG1052	-	Lactate dehydrogenase or related 2-hydroxyacid dehydrogenase	-
-	-	-	HKCCA1006_00189	HKCCA1083_01817	HKCCA1085_01428	HKCCA1089_00695	HKCCA1084_00174	HKCCA1076_00936	HKCCA1063_02346	HKCCA1013_01142	HKCCA1081_00175	HKCCA1066_00215	HKCCA1059_00639	HKCCA1291_01387	HKCCA1079_00429	HKCCA1331_00984	HKCCA1280_00986	HKCCA1283_00986	HKCCA1302_01016	HKCCA1073_00649	HKCCA1303_00961	HKCCA1312_01440	HKCCA1087_00643	HKCCA1287_00984	HKCCA1086_02368	HKCCA1061_01003	HKCCA1062_02417	HKCCA1290_00170	HKCCA1064_01595	HKCCA1071_01921	HKCCA1077_00176	HKCCA1069_00682	-	-	-	-	HKCCA1061_01003	Cell wall/membrane/envelope biogenesis	COG0451	-	Nucleoside-diphosphate-sugar epimerase	-
-	-	-	HKCCA1006_00188	HKCCA1083_01816	HKCCA1085_01427	HKCCA1089_00694	HKCCA1084_00175	HKCCA1076_00935	HKCCA1063_02347	HKCCA1013_01143	HKCCA1081_00174	HKCCA1066_00214	HKCCA1059_00640	HKCCA1291_01386	HKCCA1079_00428	HKCCA1331_00983	HKCCA1280_00985	HKCCA1283_00985	HKCCA1302_01015	HKCCA1073_00650	HKCCA1303_00960	HKCCA1312_01441	HKCCA1087_00644	HKCCA1287_00983	HKCCA1086_02369	HKCCA1061_01002	HKCCA1062_02416	HKCCA1290_00171	HKCCA1064_01596	HKCCA1071_01922	HKCCA1077_00177	HKCCA1069_00683	-	-	-	-	HKCCA1061_01002	Carbohydrate transport and metabolism	COG0524	kdgK	2-dehydro-3-deoxygluconokinase	D-galacturonate, D-glucuronate
-	-	-	HKCCA1006_00187	HKCCA1083_01815	HKCCA1085_01426	HKCCA1089_00693	HKCCA1084_00176	HKCCA1076_00934	HKCCA1063_02348	HKCCA1013_01144	HKCCA1081_00173	HKCCA1066_00213	HKCCA1059_00641	HKCCA1291_01385	HKCCA1079_00427	HKCCA1331_00982	HKCCA1280_00984	HKCCA1283_00984	HKCCA1302_01014	HKCCA1073_00651	HKCCA1303_00959	HKCCA1312_01442	HKCCA1087_00645	HKCCA1287_00982	HKCCA1086_02370	HKCCA1061_01001	HKCCA1062_02415	HKCCA1290_00172	HKCCA1064_01597	HKCCA1071_01923	HKCCA1077_00178	HKCCA1069_00684	-	-	-	-	HKCCA1061_01001	General function prediction only	COG3970	-	Fumarylacetoacetate (FAA) hydrolase family protein	-
-	-	-	HKCCA1006_00186	HKCCA1083_01814	HKCCA1085_01425	HKCCA1089_00692	HKCCA1084_00177	HKCCA1076_00933	HKCCA1063_02349	HKCCA1013_01145	HKCCA1081_00172	HKCCA1066_00212	HKCCA1059_00642	HKCCA1291_01384	HKCCA1079_00426	HKCCA1331_00981	HKCCA1280_00983	HKCCA1283_00983	HKCCA1302_01013	HKCCA1073_00652	HKCCA1303_00958	HKCCA1312_01443	HKCCA1087_00646	HKCCA1287_00981	HKCCA1086_02371	HKCCA1061_01000	HKCCA1062_02414	HKCCA1290_00173	HKCCA1064_01598	HKCCA1071_01924	HKCCA1077_00179	HKCCA1069_00685	-	-	-	-	HKCCA1061_01000	Energy production and conversion	COG0277	LDHD	D-lactate dehydrogenase (cytochrome)	D-Lactate, pyruvate
-	-	-	HKCCA1006_00185	HKCCA1083_01813	HKCCA1085_01424	HKCCA1089_00691	HKCCA1084_00178	HKCCA1076_00932	HKCCA1063_02350	HKCCA1013_01146	HKCCA1081_00171	HKCCA1066_00211	HKCCA1059_00643	HKCCA1291_01383	HKCCA1079_00425	HKCCA1331_00980	HKCCA1280_00982	HKCCA1283_00982	HKCCA1302_01012	HKCCA1073_00653	HKCCA1303_00957	HKCCA1312_01444	HKCCA1087_00647	HKCCA1287_00980	HKCCA1086_02372	HKCCA1061_00999	HKCCA1062_02413	HKCCA1290_00174	HKCCA1064_01599	HKCCA1071_01925	HKCCA1077_00180	HKCCA1069_00686	-	-	-	-	HKCCA1061_00999	Cell wall/membrane/envelope biogenesis	COG4948	-	Gluconate dehydratase	D-Gluconate, ketogluconates
-	-	-	HKCCA1006_00183	HKCCA1083_01811	HKCCA1085_01422	HKCCA1089_00689	HKCCA1084_00180	HKCCA1076_00930	HKCCA1063_02352	HKCCA1013_01148	HKCCA1081_00169	HKCCA1066_00209	HKCCA1059_00645	HKCCA1291_01381	HKCCA1079_00423	HKCCA1331_00978	HKCCA1280_00980	HKCCA1283_00980	HKCCA1302_01010	HKCCA1073_00655	HKCCA1303_00955	HKCCA1312_01446	HKCCA1087_00649	HKCCA1287_00978	HKCCA1086_02374	HKCCA1061_00997	HKCCA1062_02411	HKCCA1290_00176	HKCCA1064_01601	HKCCA1071_01927	HKCCA1077_00182	HKCCA1069_00688	-	-	-	-	HKCCA1061_00997	Amino acid transport and metabolism	COG1063	idnD	L-idonate 5-dehydrogenase	D-Gluconate, ketogluconates
-	-	-	HKCCA1006_00182	HKCCA1083_01810	HKCCA1085_01421	HKCCA1089_00688	HKCCA1084_00181	HKCCA1076_00929	HKCCA1063_02353	HKCCA1013_01149	HKCCA1081_00168	HKCCA1066_00208	HKCCA1059_00646	HKCCA1291_01380	HKCCA1079_00422	HKCCA1331_00977	HKCCA1280_00979	HKCCA1283_00979	HKCCA1302_01009	HKCCA1073_00656	HKCCA1303_00954	HKCCA1312_01447	HKCCA1087_00650	HKCCA1287_00977	HKCCA1086_02375	HKCCA1061_00996	HKCCA1062_02410	HKCCA1290_00177	HKCCA1064_01602	HKCCA1071_01928	HKCCA1077_00183	HKCCA1069_00689	-	-	-	-	HKCCA1061_00996	Secondary metabolites biosynthesis, transport and catabolism	COG1028	idnO	gluconate 5-dehydrogenase	D-Gluconate, ketogluconates
-	-	-	HKCCA1006_00179	HKCCA1083_01807	HKCCA1085_01418	HKCCA1089_00685	HKCCA1084_00184	HKCCA1076_00926	HKCCA1063_02356	HKCCA1013_01152	HKCCA1081_00165	HKCCA1066_00205	HKCCA1059_00649	HKCCA1291_01377	HKCCA1079_00419	HKCCA1331_00974	HKCCA1280_00976	HKCCA1283_00976	HKCCA1302_01006	HKCCA1073_00659	HKCCA1303_00951	HKCCA1312_01450	HKCCA1087_00653	HKCCA1287_00974	HKCCA1086_02378	HKCCA1061_00993	HKCCA1062_02407	HKCCA1290_00180	HKCCA1064_01605	HKCCA1071_01931	HKCCA1077_00186	HKCCA1069_00692	-	-	-	-	HKCCA1061_00993	Secondary metabolites biosynthesis, transport and catabolism	COG1028	-	NAD(P)-dependent dehydrogenase, short-chain alcohol dehydrogenase family	-
-	-	-	HKCCA1006_00178	HKCCA1083_01806	HKCCA1085_01417	HKCCA1089_00684	HKCCA1084_00185	HKCCA1076_00925	HKCCA1063_02357	HKCCA1013_01153	HKCCA1081_00164	HKCCA1066_00204	HKCCA1059_00650	HKCCA1291_01376	HKCCA1079_00418	HKCCA1331_00973	HKCCA1280_00975	HKCCA1283_00975	HKCCA1302_01005	HKCCA1073_00660	HKCCA1303_00950	HKCCA1312_01451	HKCCA1087_00654	HKCCA1287_00973	HKCCA1086_02379	HKCCA1061_00992	HKCCA1062_02406	HKCCA1290_00181	HKCCA1064_01606	HKCCA1071_01932	HKCCA1077_00187	HKCCA1069_00693	-	-	-	-	HKCCA1061_00992	Translation, ribosomal structure and biogenesis	COG0684	-	Regulator of RNase E activity RraA	-
-	-	-	HKCCA1006_00177	HKCCA1083_01805	HKCCA1085_01416	HKCCA1089_00683	HKCCA1084_00186	HKCCA1076_00924	HKCCA1063_02358	HKCCA1013_01154	HKCCA1081_00163	HKCCA1066_00203	HKCCA1059_00651	HKCCA1291_01375	HKCCA1079_00417	HKCCA1331_00972	HKCCA1280_00974	HKCCA1283_00974	HKCCA1302_01004	HKCCA1073_00661	HKCCA1303_00949	HKCCA1312_01452	HKCCA1087_00655	HKCCA1287_00972	HKCCA1086_02380	HKCCA1061_00991	HKCCA1062_02405	HKCCA1290_00182	HKCCA1064_01607	HKCCA1071_01933	HKCCA1077_00188	HKCCA1069_00694	-	-	-	-	HKCCA1061_00991	Function unknown	-	-	-	-
-	-	-	HKCCA1006_00175	HKCCA1083_01803	HKCCA1085_01414	HKCCA1089_00681	HKCCA1084_00188	HKCCA1076_00922	HKCCA1063_02360	HKCCA1013_01156	HKCCA1081_00161	HKCCA1066_00201	HKCCA1059_00653	HKCCA1291_01373	HKCCA1079_00415	HKCCA1331_00970	HKCCA1280_00972	HKCCA1283_00972	HKCCA1302_01002	HKCCA1073_00663	HKCCA1303_00947	HKCCA1312_01454	HKCCA1087_00657	HKCCA1287_00970	HKCCA1086_02382	HKCCA1061_00989	HKCCA1062_02403	HKCCA1290_00184	HKCCA1064_01609	HKCCA1071_01935	HKCCA1077_00190	HKCCA1069_00696	-	-	-	-	HKCCA1061_00989	Energy production and conversion	COG4221	-	NADP-dependent 3-hydroxy acid dehydrogenase YdfG	-
-	-	-	HKCCA1006_02457	HKCCA1083_02188	HKCCA1085_01991	HKCCA1089_02083	HKCCA1084_02449	HKCCA1076_01835	HKCCA1063_02393	HKCCA1013_00028	HKCCA1081_02120	HKCCA1066_02233	HKCCA1059_01748	HKCCA1291_02162	HKCCA1079_01283	HKCCA1331_01824	HKCCA1280_02137	HKCCA1283_02138	HKCCA1302_02538	HKCCA1073_02504	HKCCA1303_02318	HKCCA1312_02332	HKCCA1087_02425	HKCCA1287_02390	HKCCA1086_00810	HKCCA1061_01907	HKCCA1062_00720	HKCCA1290_02388	HKCCA1064_02390	HKCCA1071_02487	HKCCA1077_02264	HKCCA1069_02093	-	-	-	-	HKCCA1061_01907	Function unknown	-	-	-	-
-	-	-	HKCCA1006_02458	HKCCA1083_02187	HKCCA1085_01992	HKCCA1089_02084	HKCCA1084_02450	HKCCA1076_01834	HKCCA1063_02394	HKCCA1013_00029	HKCCA1081_02119	HKCCA1066_02234	HKCCA1059_01747	HKCCA1291_02161	HKCCA1079_01282	HKCCA1331_01823	HKCCA1280_02138	HKCCA1283_02139	HKCCA1302_02537	HKCCA1073_02505	HKCCA1303_02319	HKCCA1312_02331	HKCCA1087_02424	HKCCA1287_02389	HKCCA1086_00811	HKCCA1061_01906	HKCCA1062_00719	HKCCA1290_02387	HKCCA1064_02389	HKCCA1071_02486	HKCCA1077_02265	HKCCA1069_02094	-	-	-	-	HKCCA1061_01906	Function unknown	-	-	-	-
-	-	-	HKCCA1006_02459	HKCCA1083_02185	HKCCA1085_01994	HKCCA1089_02086	HKCCA1084_02451	HKCCA1076_01832	HKCCA1063_02395	HKCCA1013_00031	HKCCA1081_02118	HKCCA1066_02236	HKCCA1059_01745	HKCCA1291_02159	HKCCA1079_01280	HKCCA1331_01821	HKCCA1280_02140	HKCCA1283_02141	HKCCA1302_02536	HKCCA1073_02506	HKCCA1303_02320	HKCCA1312_02329	HKCCA1087_02423	HKCCA1287_02388	HKCCA1086_00813	HKCCA1061_01904	HKCCA1062_00717	HKCCA1290_02385	HKCCA1064_02387	HKCCA1071_02484	HKCCA1077_02267	HKCCA1069_02096	-	-	-	-	HKCCA1061_01904	Function unknown	-	-	-	-
-	-	-	HKCCA1006_02460	HKCCA1083_02184	HKCCA1085_01995	HKCCA1089_02087	HKCCA1084_02452	HKCCA1076_01831	HKCCA1063_02396	HKCCA1013_00032	HKCCA1081_02117	HKCCA1066_02237	HKCCA1059_01744	HKCCA1291_02158	HKCCA1079_01279	HKCCA1331_01820	HKCCA1280_02141	HKCCA1283_02142	HKCCA1302_02535	HKCCA1073_02507	HKCCA1303_02321	HKCCA1312_02328	HKCCA1087_02422	HKCCA1287_02387	HKCCA1086_00814	HKCCA1061_01903	HKCCA1062_00716	HKCCA1290_02384	HKCCA1064_02386	HKCCA1071_02483	HKCCA1077_02268	HKCCA1069_02097	-	-	-	-	HKCCA1061_01903	Amino acid transport and metabolism	COG0329	araD	2-keto-3-deoxy-D-arabinonate dehydratase	D-arabinose
-	-	-	HKCCA1006_02461	HKCCA1083_02183	HKCCA1085_01996	HKCCA1089_02088	HKCCA1084_02453	HKCCA1076_01830	HKCCA1063_02397	HKCCA1013_00033	HKCCA1081_02116	HKCCA1066_02238	HKCCA1059_01743	HKCCA1291_02157	HKCCA1079_01278	HKCCA1331_01819	HKCCA1280_02142	HKCCA1283_02143	HKCCA1302_02534	HKCCA1073_02508	HKCCA1303_02322	HKCCA1312_02327	HKCCA1087_02421	HKCCA1287_02386	HKCCA1086_00815	HKCCA1061_01902	HKCCA1062_00715	HKCCA1290_02383	HKCCA1064_02385	HKCCA1071_02482	HKCCA1077_02269	HKCCA1069_02098	-	-	-	-	HKCCA1061_01902	Translation, ribosomal structure and biogenesis	COG0684	-	Regulator of RNase E activity RraA	-
-	-	-	HKCCA1006_02469	HKCCA1083_02175	HKCCA1085_02004	HKCCA1089_02096	HKCCA1084_02461	HKCCA1076_01805	HKCCA1063_02404	HKCCA1013_00040	HKCCA1081_02108	HKCCA1066_02246	HKCCA1059_01719	HKCCA1291_02133	HKCCA1079_01264	HKCCA1331_01811	HKCCA1280_02150	HKCCA1283_02151	HKCCA1302_02527	HKCCA1073_02515	HKCCA1303_02329	HKCCA1312_02303	HKCCA1087_02397	HKCCA1287_02362	HKCCA1086_00839	HKCCA1061_01878	HKCCA1062_00691	HKCCA1290_02359	HKCCA1064_02361	HKCCA1071_02458	HKCCA1077_02293	HKCCA1069_02122	-	-	-	-	HKCCA1061_01878	Amino acid transport and metabolism	COG2113	proX	glycine betaine/proline transport system substrate-binding protein	-
-	-	-	HKCCA1006_02433	HKCCA1083_02212	HKCCA1085_01967	HKCCA1089_02059	HKCCA1084_02425	HKCCA1076_01860	HKCCA1063_02564	HKCCA1013_00001	HKCCA1081_02142	HKCCA1066_02209	HKCCA1059_01772	HKCCA1291_02186	HKCCA1079_01307	HKCCA1331_01846	HKCCA1280_02115	HKCCA1283_02116	HKCCA1302_02560	HKCCA1073_02482	HKCCA1303_02296	HKCCA1312_02360	HKCCA1087_02455	HKCCA1287_02420	HKCCA1086_00779	HKCCA1061_01938	HKCCA1062_02628	HKCCA1290_02413	HKCCA1064_02415	HKCCA1071_02518	HKCCA1077_02233	HKCCA1069_02062	-	-	-	-	HKCCA1061_01938	Posttranslational modification, protein turnover, chaperones	COG0526	-	Thiol-disulfide isomerase or thioredoxin	-

## Sheet: f
Data Set S1f. Functional annotation of the 41 M3M4-specific gene families. For those potentially involved in carbohydrate utilization, their substrates are predicted. Genes are represented by loci from strain HKCCA1006.
Gene distribution																																	GI	IS	prophage	pseudogene	Reference locus ID	Functional category	COG	Gene name	Functional annotation	Carbohydrate Substrates
M1M2			M3M4						M5S1			M5S2
HKCCA1065_01395	HKCCA1082_00128	HKCCA1288_01679	HKCCA1006_00985	HKCCA1083_01213	HKCCA1085_00324	HKCCA1089_00183	HKCCA1084_00693	HKCCA1076_00411	-	-	-	-	-	-	-	-	-	-	-	-	-	-	-	-	-	-	-	-	-	-	-	-	-	-	-	-	HKCCA1006_00985	Function unknown	-	-	-	-
HKCCA1065_01582	HKCCA1082_00305	HKCCA1288_01873	HKCCA1006_01737	HKCCA1083_01385	HKCCA1085_00496	HKCCA1089_02501	HKCCA1084_01859	HKCCA1076_00243	-	-	-	-	-	-	-	-	-	-	-	-	-	-	-	-	-	-	-	-	-	-	-	-	-	-	-	-	HKCCA1006_01737	Cell wall/membrane/envelope biogenesis	COG4424	-	LPS sulfotransferase NodH	-
HKCCA1065_00980	HKCCA1082_02625	HKCCA1288_00190	HKCCA1006_02284	HKCCA1083_02144	HKCCA1085_02034	HKCCA1089_02127	HKCCA1084_02276	HKCCA1076_01775	-	-	-	-	-	-	-	-	-	-	-	-	-	-	-	-	-	-	-	-	-	-	-	-	-	-	-	-	HKCCA1006_02284	Function unknown	-	-	-	-
HKCCA1065_01252	HKCCA1082_00937	-	HKCCA1006_00204	HKCCA1083_01832	HKCCA1085_01443	HKCCA1089_00710	HKCCA1084_00159	HKCCA1076_00951	-	-	-	-	-	-	-	-	-	-	-	-	-	-	-	-	-	-	-	-	-	-	-	-	Y	-	-	-	HKCCA1006_00204	Transcription	COG0583	-	DNA-binding transcriptional regulator, LysR family	-
HKCCA1065_01253	HKCCA1082_00936	-	HKCCA1006_00205	HKCCA1083_01833	HKCCA1085_01444	HKCCA1089_00711	HKCCA1084_00158	HKCCA1076_00952	-	-	-	-	-	-	-	-	-	-	-	-	-	-	-	-	-	-	-	-	-	-	-	-	Y	-	-	-	HKCCA1006_00205	Amino acid transport and metabolism	COG0169	-	Shikimate 5-dehydrogenase	-
-	-	-	HKCCA1006_00436	HKCCA1083_00452	HKCCA1085_00790	HKCCA1089_01445	HKCCA1084_01797	HKCCA1076_01191	-	-	-	-	-	-	-	-	-	-	-	-	-	-	-	-	-	-	-	-	-	-	-	-	Y	-	-	-	HKCCA1006_00436	Function unknown	-	-	-	-
-	-	-	HKCCA1006_00438	HKCCA1083_00454	HKCCA1085_00792	HKCCA1089_01447	HKCCA1084_01795	HKCCA1076_01193	-	-	-	-	-	-	-	-	-	-	-	-	-	-	-	-	-	-	-	-	-	-	-	-	Y	-	-	-	HKCCA1006_00438	Cell wall/membrane/envelope biogenesis	COG0438	-	Glycosyltransferase involved in cell wall bisynthesis	-
-	-	-	HKCCA1006_00439	HKCCA1083_00455	HKCCA1085_00793	HKCCA1089_01448	HKCCA1084_01794	HKCCA1076_01194	-	-	-	-	-	-	-	-	-	-	-	-	-	-	-	-	-	-	-	-	-	-	-	-	Y	-	-	-	HKCCA1006_00439	Function unknown	-	-	-	-
-	-	-	HKCCA1006_00440	HKCCA1083_00456	HKCCA1085_00794	HKCCA1089_01449	HKCCA1084_01793	HKCCA1076_01195	-	-	-	-	-	-	-	-	-	-	-	-	-	-	-	-	-	-	-	-	-	-	-	-	Y	-	-	-	HKCCA1006_00440	Cell wall/membrane/envelope biogenesis	COG1452	-	LPS assembly outer membrane protein LptD (organic solvent tolerance protein OstA)	-
-	-	-	HKCCA1006_02309	HKCCA1083_02118	HKCCA1085_02059	HKCCA1089_02152	HKCCA1084_02301	HKCCA1076_01748	-	-	-	-	-	-	-	-	-	-	-	-	-	-	-	-	-	-	-	-	-	-	-	-	-	-	-	-	HKCCA1006_02309	Cell wall/membrane/envelope biogenesis	COG0860	-	N-acetylmuramoyl-L-alanine amidase	-
-	-	-	HKCCA1006_00002	HKCCA1083_01630	HKCCA1085_00022	HKCCA1089_00467	HKCCA1084_00409	HKCCA1076_00753	-	-	-	-	-	-	-	-	-	-	-	-	-	-	-	-	-	-	-	-	-	-	-	-	-	-	-	-	HKCCA1006_00002	Replication, recombination and repair	COG0582	-	Integrase	-
-	-	-	HKCCA1006_00631	HKCCA1083_00648	HKCCA1085_00984	HKCCA1089_01641	HKCCA1084_01604	HKCCA1076_01397	-	-	-	-	-	-	-	-	-	-	-	-	-	-	-	-	-	-	-	-	-	-	-	-	-	-	-	-	HKCCA1006_00631	Transcription	COG2207	-	AraC-type DNA-binding domain and AraC-containing proteins	-
-	-	-	HKCCA1006_00986	HKCCA1083_01214	HKCCA1085_00325	HKCCA1089_00182	HKCCA1084_00694	HKCCA1076_00410	-	-	-	-	-	-	-	-	-	-	-	-	-	-	-	-	-	-	-	-	-	-	-	-	-	-	-	-	HKCCA1006_00986	Cell wall/membrane/envelope biogenesis	COG3203	-	Outer membrane protein (porin)	-
-	-	-	HKCCA1006_01259	HKCCA1083_00271	HKCCA1085_01844	HKCCA1089_01137	HKCCA1084_01119	HKCCA1076_02125	-	-	-	-	-	-	-	-	-	-	-	-	-	-	-	-	-	-	-	-	-	-	-	-	-	-	-	-	HKCCA1006_01259	Cell wall/membrane/envelope biogenesis	COG3563	-	Capsule polysaccharide export protein KpsC/LpsZ	-
-	-	-	HKCCA1006_01403	HKCCA1083_02446	HKCCA1085_01700	HKCCA1089_01281	HKCCA1084_00975	HKCCA1076_02261	-	-	-	-	-	-	-	-	-	-	-	-	-	-	-	-	-	-	-	-	-	-	-	-	-	-	-	-	HKCCA1006_01403	Function unknown	-	-	-	-
-	-	-	HKCCA1006_01717	HKCCA1083_01405	HKCCA1085_00516	HKCCA1089_02481	HKCCA1084_01879	HKCCA1076_00223	-	-	-	-	-	-	-	-	-	-	-	-	-	-	-	-	-	-	-	-	-	-	-	-	-	-	-	-	HKCCA1006_01717	Amino acid transport and metabolism	COG0169	-	Shikimate 5-dehydrogenase	-
-	-	-	HKCCA1006_01845	HKCCA1083_02307	HKCCA1085_02423	HKCCA1089_01963	HKCCA1084_02178	HKCCA1076_02449	-	-	-	-	-	-	-	-	-	-	-	-	-	-	-	-	-	-	-	-	-	-	-	-	-	-	-	-	HKCCA1006_01845	Function unknown	-	-	-	-
-	-	-	HKCCA1006_01855	HKCCA1083_02317	HKCCA1085_02433	HKCCA1089_01973	HKCCA1084_02188	HKCCA1076_02439	-	-	-	-	-	-	-	-	-	-	-	-	-	-	-	-	-	-	-	-	-	-	-	-	-	-	-	-	HKCCA1006_01855	Lipid transport and metabolism	COG3239	-	Fatty acid desaturase	-
-	-	-	HKCCA1006_02060	HKCCA1083_00756	HKCCA1085_01092	HKCCA1089_01749	HKCCA1084_01496	HKCCA1076_01505	-	-	-	-	-	-	-	-	-	-	-	-	-	-	-	-	-	-	-	-	-	-	-	-	-	-	-	-	HKCCA1006_02060	Function unknown	-	-	-	-
-	-	-	HKCCA1006_02304	HKCCA1083_02124	HKCCA1085_02054	HKCCA1089_02147	HKCCA1084_02296	HKCCA1076_01754	-	-	-	-	-	-	-	-	-	-	-	-	-	-	-	-	-	-	-	-	-	-	-	-	-	-	-	-	HKCCA1006_02304	Function unknown	-	-	-	-
-	-	-	HKCCA1006_00020	HKCCA1083_01648	HKCCA1085_01259	HKCCA1089_00526	HKCCA1084_00343	HKCCA1076_00771	-	-	-	-	-	-	-	-	-	-	-	-	-	-	-	-	-	-	-	-	-	-	-	-	-	-	-	-	HKCCA1006_00020	Function unknown	COG1238	-	Uncharacterized membrane protein YqaA, SNARE-associated domain	-
-	-	-	HKCCA1006_00070	HKCCA1083_01698	HKCCA1085_01309	HKCCA1089_00576	HKCCA1084_00293	HKCCA1076_00822	-	-	-	-	-	-	-	-	-	-	-	-	-	-	-	-	-	-	-	-	-	-	-	-	-	-	-	-	HKCCA1006_00070	Amino acid transport and metabolism	COG0345	-	Pyrroline-5-carboxylate reductase	-
-	-	-	HKCCA1006_00206	HKCCA1083_01834	HKCCA1085_01445	HKCCA1089_00712	HKCCA1084_00157	HKCCA1076_00953	-	-	-	-	-	-	-	-	-	-	-	-	-	-	-	-	-	-	-	-	-	-	-	-	Y	-	-	-	HKCCA1006_00206	Amino acid transport and metabolism	COG3185	-	4-hydroxyphenylpyruvate dioxygenase and related hemolysins	-
-	-	-	HKCCA1006_00225	HKCCA1083_01854	HKCCA1085_01464	HKCCA1089_00732	HKCCA1084_00138	HKCCA1076_00972	-	-	-	-	-	-	-	-	-	-	-	-	-	-	-	-	-	-	-	-	-	-	-	-	-	-	-	-	HKCCA1006_00225	Function unknown	-	-	-	-
-	-	-	HKCCA1006_00226	HKCCA1083_01855	HKCCA1085_01465	HKCCA1089_00733	HKCCA1084_00137	HKCCA1076_00973	-	-	-	-	-	-	-	-	-	-	-	-	-	-	-	-	-	-	-	-	-	-	-	-	-	-	-	-	HKCCA1006_00226	Replication, recombination and repair	COG1525	-	Endonuclease YncB, thermonuclease family	-
-	-	-	HKCCA1006_00441	HKCCA1083_00457	HKCCA1085_00795	HKCCA1089_01450	HKCCA1084_01792	HKCCA1076_01196	-	-	-	-	-	-	-	-	-	-	-	-	-	-	-	-	-	-	-	-	-	-	-	-	Y	-	-	-	HKCCA1006_00441	Cell wall/membrane/envelope biogenesis	COG1210	-	UTP-glucose-1-phosphate uridylyltransferase	-
-	-	-	HKCCA1006_00987	HKCCA1083_01215	HKCCA1085_00326	HKCCA1089_00181	HKCCA1084_00695	HKCCA1076_00409	-	-	-	-	-	-	-	-	-	-	-	-	-	-	-	-	-	-	-	-	-	-	-	-	-	-	-	-	HKCCA1006_00987	Cell wall/membrane/envelope biogenesis	COG1442	-	Lipopolysaccharide biosynthesis protein, LPS:glycosyltransferase	-
-	-	-	HKCCA1006_00988	HKCCA1083_01216	HKCCA1085_00327	HKCCA1089_00180	HKCCA1084_00696	HKCCA1076_00408	-	-	-	-	-	-	-	-	-	-	-	-	-	-	-	-	-	-	-	-	-	-	-	-	-	-	-	-	HKCCA1006_00988	Function unknown	-	-	-	-
-	-	-	HKCCA1006_00992	HKCCA1083_01220	HKCCA1085_00331	HKCCA1089_00176	HKCCA1084_00700	HKCCA1076_00404	-	-	-	-	-	-	-	-	-	-	-	-	-	-	-	-	-	-	-	-	-	-	-	-	-	-	-	-	HKCCA1006_00992	Cell wall/membrane/envelope biogenesis	COG1807	-	4-amino-4-deoxy-L-arabinose transferase or related glycosyltransferase of PMT family	-
-	-	-	HKCCA1006_00993	HKCCA1083_01221	HKCCA1085_00332	HKCCA1089_00175	HKCCA1084_00701	HKCCA1076_00403	-	-	-	-	-	-	-	-	-	-	-	-	-	-	-	-	-	-	-	-	-	-	-	-	-	-	-	-	HKCCA1006_00993	Function unknown	COG3952	-	Uncharacterized N-terminal domain of lipid-A-disaccharide synthase	-
-	-	-	HKCCA1006_00994	HKCCA1083_01222	HKCCA1085_00333	HKCCA1089_00174	HKCCA1084_00702	HKCCA1076_00402	-	-	-	-	-	-	-	-	-	-	-	-	-	-	-	-	-	-	-	-	-	-	-	-	-	-	-	-	HKCCA1006_00994	Cell motility	COG1215	-	Glycosyltransferase, catalytic subunit of cellulose synthase and poly-beta-1,6-N-acetylglucosamine synthase	-
-	-	-	HKCCA1006_01164	HKCCA1083_00177	HKCCA1085_01936	HKCCA1089_01043	HKCCA1084_01213	HKCCA1076_02028	-	-	-	-	-	-	-	-	-	-	-	-	-	-	-	-	-	-	-	-	-	-	-	-	-	-	-	-	HKCCA1006_01164	Carbohydrate transport and metabolism	COG1070	xylB	xylulokinase	xylose
-	-	-	HKCCA1006_01166	HKCCA1083_00179	HKCCA1085_01935	HKCCA1089_01045	HKCCA1084_01211	HKCCA1076_02030	-	-	-	-	-	-	-	-	-	-	-	-	-	-	-	-	-	-	-	-	-	-	-	-	-	-	-	-	HKCCA1006_01166	Carbohydrate transport and metabolism	COG0246	-	Mannitol-1-phosphate/altronate dehydrogenases	-
-	-	-	HKCCA1006_01232	HKCCA1083_00245	HKCCA1085_01870	HKCCA1089_01111	HKCCA1084_01145	HKCCA1076_02099	-	-	-	-	-	-	-	-	-	-	-	-	-	-	-	-	-	-	-	-	-	-	-	-	-	-	-	-	HKCCA1006_01232	Function unknown	COG2841	-	-	-
-	-	-	HKCCA1006_01420	HKCCA1083_02429	HKCCA1085_01683	HKCCA1089_01298	HKCCA1084_00958	HKCCA1076_02278	-	-	-	-	-	-	-	-	-	-	-	-	-	-	-	-	-	-	-	-	-	-	-	-	-	-	-	-	HKCCA1006_01420	Amino acid transport and metabolism	COG0287	-	Prephenate dehydrogenase	-
-	-	-	HKCCA1006_01499	HKCCA1083_01623	HKCCA1085_00734	HKCCA1089_01377	HKCCA1084_00879	HKCCA1076_00006	-	-	-	-	-	-	-	-	-	-	-	-	-	-	-	-	-	-	-	-	-	-	-	-	-	-	-	-	HKCCA1006_01499	Function unknown	-	-	-	-
-	-	-	HKCCA1006_01716	HKCCA1083_01406	HKCCA1085_00517	HKCCA1089_02480	HKCCA1084_01880	HKCCA1076_00222	-	-	-	-	-	-	-	-	-	-	-	-	-	-	-	-	-	-	-	-	-	-	-	-	-	-	-	-	HKCCA1006_01716	Coenzyme transport and metabolism	COG0237	-	Dephospho-CoA kinase	-
-	-	-	HKCCA1006_02108	HKCCA1083_00708	HKCCA1085_01044	HKCCA1089_01701	HKCCA1084_01544	HKCCA1076_01457	-	-	-	-	-	-	-	-	-	-	-	-	-	-	-	-	-	-	-	-	-	-	-	-	-	-	-	-	HKCCA1006_02108	Function unknown	-	-	-	-
-	-	-	HKCCA1006_00991	HKCCA1083_01219	HKCCA1085_00330	HKCCA1089_00177	HKCCA1084_00699	HKCCA1076_00405	-	-	-	-	-	-	-	-	-	-	-	-	-	-	-	-	-	-	-	-	-	-	-	-	-	-	-	-	HKCCA1006_00991	Function unknown	-	-	-	-
-	-	-	HKCCA1006_01571	HKCCA1083_01551	HKCCA1085_00662	HKCCA1089_02335	HKCCA1084_02025	HKCCA1076_00078	-	-	-	-	-	-	-	-	-	-	-	-	-	-	-	-	-	-	-	-	-	-	-	-	-	-	-	-	HKCCA1006_01571	Function unknown	-	-	-	-
-	-	-	HKCCA1006_00437	HKCCA1083_00453	HKCCA1085_00791	HKCCA1089_01446	HKCCA1084_01796	HKCCA1076_01192	-	-	-	-	-	-	-	-	-	-	-	-	-	-	-	-	-	-	-	-	-	-	-	-	Y	-	-	-	HKCCA1006_00437	Function unknown	-	-	-	-

## Sheet: g
Data Set S1g. Functional annotation of the 15 M5-specific gene families. For those potentially involved in carbohydrate utilization, their substrates are predicted. Genes are represented by loci from strain HKCCA1063.
Gene distribution																																	GI	IS	prophage	pseudogene	Reference locus ID	Functional category	COG	Gene name	Functional annotation	Carbohydrate Substrates
M1M2			M3M4						M5S1			M5S2
HKCCA1065_02047	HKCCA1082_02104	HKCCA1288_02231	-	-	-	-	-	-	HKCCA1063_00113	HKCCA1013_01836	HKCCA1081_01755	HKCCA1066_01890	HKCCA1059_02424	HKCCA1291_01688	HKCCA1079_02239	HKCCA1331_02232	HKCCA1280_02020	HKCCA1283_02021	HKCCA1302_02051	HKCCA1073_01756	HKCCA1303_01995	HKCCA1312_01138	HKCCA1087_02197	HKCCA1287_02127	HKCCA1086_01616	HKCCA1061_02535	HKCCA1062_01570	HKCCA1290_01491	HKCCA1064_01054	HKCCA1071_01649	HKCCA1077_01873	HKCCA1069_01003	-	-	-	-	HKCCA1063_00113	Function unknown	-	-	-	-
HKCCA1065_00629	HKCCA1082_02428	HKCCA1288_01208	-	-	-	-	-	-	HKCCA1063_01827	HKCCA1013_01258	HKCCA1081_00059	HKCCA1066_00098	HKCCA1059_00755	HKCCA1291_01271	HKCCA1079_00313	HKCCA1331_00861	HKCCA1280_00863	HKCCA1283_00863	HKCCA1302_00893	HKCCA1073_00771	HKCCA1303_00838	HKCCA1312_01557	HKCCA1087_00760	HKCCA1287_00866	HKCCA1086_02485	HKCCA1061_00886	HKCCA1062_02300	HKCCA1290_00287	HKCCA1064_01712	HKCCA1071_00483	HKCCA1077_00294	HKCCA1069_00801	-	-	-	-	HKCCA1063_01827	Function unknown	COG3350	-	-	-
HKCCA1065_00681	HKCCA1082_02480	HKCCA1288_01260	-	-	-	-	-	-	HKCCA1063_01875	HKCCA1013_01306	HKCCA1081_00011	HKCCA1066_00050	HKCCA1059_00803	HKCCA1291_01223	HKCCA1079_00265	HKCCA1331_00813	HKCCA1280_00815	HKCCA1283_00815	HKCCA1302_00845	HKCCA1073_00819	HKCCA1303_00790	HKCCA1312_01605	HKCCA1087_00808	HKCCA1287_00818	HKCCA1086_02533	HKCCA1061_00838	HKCCA1062_02252	HKCCA1290_00335	HKCCA1064_01760	HKCCA1071_00531	HKCCA1077_00342	HKCCA1069_00849	-	-	-	-	HKCCA1063_01875	Function unknown	-	-	-	-
HKCCA1065_00682	HKCCA1082_02481	HKCCA1288_01261	-	-	-	-	-	-	HKCCA1063_01876	HKCCA1013_01307	HKCCA1081_00010	HKCCA1066_00049	HKCCA1059_00804	HKCCA1291_01222	HKCCA1079_00264	HKCCA1331_00812	HKCCA1280_00814	HKCCA1283_00814	HKCCA1302_00844	HKCCA1073_00820	HKCCA1303_00789	HKCCA1312_01606	HKCCA1087_00809	HKCCA1287_00817	HKCCA1086_02534	HKCCA1061_00837	HKCCA1062_02251	HKCCA1290_00336	HKCCA1064_01761	HKCCA1071_00532	HKCCA1077_00343	HKCCA1069_00850	-	-	-	-	HKCCA1063_01876	Function unknown	COG1238	-	-	-
HKCCA1065_02161	HKCCA1082_02201	HKCCA1288_01556	-	-	-	-	-	-	HKCCA1063_02074	HKCCA1013_01991	HKCCA1081_00875	HKCCA1066_01357	HKCCA1059_01391	HKCCA1291_00252	HKCCA1079_00003	HKCCA1331_00533	HKCCA1280_00533	HKCCA1283_00533	HKCCA1302_00552	HKCCA1073_01111	HKCCA1303_00552	HKCCA1312_00535	HKCCA1087_01495	HKCCA1287_00602	HKCCA1086_00570	HKCCA1061_00570	HKCCA1062_00906	HKCCA1290_00619	HKCCA1064_00180	HKCCA1071_00741	HKCCA1077_00552	HKCCA1069_02453	-	-	-	-	HKCCA1063_02074	Carbohydrate transport and metabolism	COG1070	xylB	xylulokinase	xylose
HKCCA1065_01519	HKCCA1082_00242	HKCCA1288_01793	-	-	-	-	-	-	HKCCA1063_01422	HKCCA1013_00452	HKCCA1081_01464	HKCCA1066_01135	HKCCA1059_01189	HKCCA1291_00454	HKCCA1079_01617	HKCCA1331_00310	HKCCA1280_00310	HKCCA1283_00310	HKCCA1302_00329	HKCCA1073_01332	HKCCA1303_00329	HKCCA1312_00315	HKCCA1087_01215	HKCCA1287_00322	HKCCA1086_00318	HKCCA1061_00318	HKCCA1062_01158	HKCCA1290_00874	HKCCA1064_00435	HKCCA1071_00996	HKCCA1077_00807	HKCCA1069_01952	-	-	-	-	HKCCA1063_01422	Function unknown	COG1040	-	-	-
HKCCA1065_00626	HKCCA1082_02425	HKCCA1288_01205	-	-	-	-	-	-	HKCCA1063_01824	HKCCA1013_01255	HKCCA1081_00062	HKCCA1066_00101	HKCCA1059_00752	HKCCA1291_01274	HKCCA1079_00316	HKCCA1331_00864	HKCCA1280_00866	HKCCA1283_00866	HKCCA1302_00896	HKCCA1073_00768	HKCCA1303_00841	HKCCA1312_01554	HKCCA1087_00757	HKCCA1287_00869	HKCCA1086_02482	HKCCA1061_00889	HKCCA1062_02303	HKCCA1290_00284	HKCCA1064_01709	HKCCA1071_00480	HKCCA1077_00291	HKCCA1069_00798	-	-	-	-	HKCCA1063_01824	Amino acid transport and metabolism	COG0345	-	Pyrroline-5-carboxylate reductase	-
HKCCA1065_02162	HKCCA1082_02203	HKCCA1288_01554	-	-	-	-	-	-	HKCCA1063_02073	HKCCA1013_01992	HKCCA1081_00876	HKCCA1066_01358	HKCCA1059_01392	HKCCA1291_00251	HKCCA1079_00004	HKCCA1331_00534	HKCCA1280_00534	HKCCA1283_00534	HKCCA1302_00553	HKCCA1073_01110	HKCCA1303_00553	HKCCA1312_00536	HKCCA1087_01496	HKCCA1287_00603	HKCCA1086_00571	HKCCA1061_00571	HKCCA1062_00905	HKCCA1290_00618	HKCCA1064_00179	HKCCA1071_00740	HKCCA1077_00551	HKCCA1069_02452	-	-	-	-	HKCCA1063_02073	Function unknown	COG2259	-	-	-
HKCCA1065_00684	HKCCA1082_02483	HKCCA1288_01263	-	-	-	-	-	-	HKCCA1063_01878	HKCCA1013_01309	HKCCA1081_00008	HKCCA1066_00047	HKCCA1059_00806	HKCCA1291_01220	HKCCA1079_00262	HKCCA1331_00810	HKCCA1280_00812	HKCCA1283_00812	HKCCA1302_00842	HKCCA1073_00822	HKCCA1303_00787	HKCCA1312_01608	HKCCA1087_00811	HKCCA1287_00815	HKCCA1086_02536	HKCCA1061_00835	HKCCA1062_02249	HKCCA1290_00338	HKCCA1064_01763	HKCCA1071_00534	HKCCA1077_00345	HKCCA1069_00852	-	-	-	-	HKCCA1063_01878	Carbohydrate transport and metabolism	COG0246	-	Mannitol-1-phosphate/altronate dehydrogenases	-
HKCCA1065_02540	HKCCA1082_01634	HKCCA1288_02092	-	-	-	-	-	-	HKCCA1063_01700	HKCCA1013_02370	HKCCA1081_01188	HKCCA1066_00868	HKCCA1059_00904	HKCCA1291_00739	HKCCA1079_01332	HKCCA1331_00042	HKCCA1280_00042	HKCCA1283_00042	HKCCA1302_00042	HKCCA1073_01620	HKCCA1303_00042	HKCCA1312_00044	HKCCA1087_00953	HKCCA1287_00044	HKCCA1086_00043	HKCCA1061_00043	HKCCA1062_01433	HKCCA1290_02086	HKCCA1064_02088	HKCCA1071_02051	HKCCA1077_02009	HKCCA1069_01442	-	-	-	-	HKCCA1063_01700	Function unknown	-	-	-	-
HKCCA1065_01876	HKCCA1082_01106	HKCCA1288_02417	-	-	-	-	-	-	HKCCA1063_00248	HKCCA1013_01698	HKCCA1081_01891	HKCCA1066_01756	HKCCA1059_02068	HKCCA1291_01846	HKCCA1079_02079	HKCCA1331_02075	HKCCA1280_01864	HKCCA1283_01864	HKCCA1302_01895	HKCCA1073_01912	HKCCA1303_01839	HKCCA1312_00965	HKCCA1087_02039	HKCCA1287_01969	HKCCA1086_01775	HKCCA1061_02376	HKCCA1062_01729	HKCCA1290_01645	HKCCA1064_01208	HKCCA1071_01495	HKCCA1077_01742	HKCCA1069_01157	-	-	-	Y	HKCCA1063_00248	Function unknown	-	-	-	-
HKCCA1065_02149	HKCCA1082_01596	HKCCA1288_02130	-	-	-	-	-	-	HKCCA1063_00012	HKCCA1013_01938	HKCCA1081_01227	HKCCA1066_01989	HKCCA1059_00867	HKCCA1291_00776	HKCCA1079_02337	HKCCA1331_00006	HKCCA1280_00006	HKCCA1283_00006	HKCCA1302_00006	HKCCA1073_01656	HKCCA1303_00006	HKCCA1312_00007	HKCCA1087_00916	HKCCA1287_00007	HKCCA1086_00006	HKCCA1061_00006	HKCCA1062_01470	HKCCA1290_01391	HKCCA1064_00954	HKCCA1071_01748	HKCCA1077_01972	HKCCA1069_01480	-	-	-	-	HKCCA1063_00012	Function unknown	-	-	-	-
HKCCA1065_01862	HKCCA1082_01091	HKCCA1288_02432	-	-	-	-	-	-	HKCCA1063_00263	HKCCA1013_01683	HKCCA1081_01906	HKCCA1066_01741	HKCCA1059_02083	HKCCA1291_01861	HKCCA1079_02064	HKCCA1331_02060	HKCCA1280_01849	HKCCA1283_01849	HKCCA1302_01880	HKCCA1073_01927	HKCCA1303_01824	HKCCA1312_00949	HKCCA1087_02024	HKCCA1287_01954	HKCCA1086_01790	HKCCA1061_02361	HKCCA1062_01744	HKCCA1290_01661	HKCCA1064_01224	HKCCA1071_01480	HKCCA1077_01727	HKCCA1069_01172	-	-	-	-	HKCCA1063_00263	Function unknown	COG2841	-	-	-
HKCCA1065_01254	-	-	-	-	-	-	-	-	HKCCA1063_02082	HKCCA1013_01983	HKCCA1081_00867	HKCCA1066_02035	HKCCA1059_01950	HKCCA1291_02368	HKCCA1079_02513	HKCCA1331_02469	HKCCA1280_02359	HKCCA1283_02360	HKCCA1302_02179	HKCCA1073_02448	HKCCA1303_02123	HKCCA1312_02123	HKCCA1087_01455	HKCCA1287_00562	HKCCA1086_00551	HKCCA1061_00551	HKCCA1062_00925	HKCCA1290_00638	HKCCA1064_00199	HKCCA1071_00760	HKCCA1077_00571	HKCCA1069_02472	Y	-	-	-	HKCCA1063_02082	Amino acid transport and metabolism	COG3185	-	4-hydroxyphenylpyruvate dioxygenase and related hemolysins	-
-	-	-	-	-	-	-	-	-	HKCCA1063_00986	HKCCA1013_00833	HKCCA1081_00491	HKCCA1066_00518	HKCCA1059_00335	HKCCA1291_00876	HKCCA1079_00764	HKCCA1331_01301	HKCCA1280_01302	HKCCA1283_01303	HKCCA1302_01333	HKCCA1073_00333	HKCCA1303_01277	HKCCA1312_01850	HKCCA1087_00344	HKCCA1287_01283	HKCCA1086_01361	HKCCA1061_01356	HKCCA1062_00168	HKCCA1290_01238	HKCCA1064_00800	HKCCA1071_00360	HKCCA1077_01208	HKCCA1069_00342	-	-	-	-	HKCCA1063_00986	Function unknown	-	-	-	-

## Sheet: h
Data Set S1h. Functional annotation of the 57 M5S1-specific gene families. For those potentially involved in carbohydrate utilization, their substrates are predicted. Genes are represented by loci from strain HKCCA1063.
Gene distribution																																	GI	IS	prophage	pseudogene	Reference locus ID	Functional category	COG	Gene name	Functional annotation	Carbohydrate Substrates
M1M2			M3M4						M5S1			M5S2
HKCCA1065_02091	HKCCA1082_02148	HKCCA1288_02188	HKCCA1006_01441	HKCCA1083_02408	HKCCA1085_01662	HKCCA1089_01319	HKCCA1084_00937	HKCCA1076_02300	HKCCA1063_00070	HKCCA1013_01880	HKCCA1081_01711	-	-	-	-	-	-	-	-	-	-	-	-	-	-	-	-	-	-	-	-	-	-	-	-	-	HKCCA1063_00070	Function unknown	-	-	-	-
-	-	-	-	-	-	-	-	-	HKCCA1063_00128	HKCCA1013_01821	HKCCA1081_01769	-	-	-	-	-	-	-	-	-	-	-	-	-	-	-	-	-	-	-	-	-	-	-	-	-	HKCCA1063_00128	General function prediction only	COG1451	-	-	-
HKCCA1065_01992	HKCCA1082_01234	HKCCA1288_02288	-	-	-	-	-	-	HKCCA1063_00142	HKCCA1013_01807	HKCCA1081_01783	-	-	-	-	-	-	-	-	-	-	-	-	-	-	-	-	-	-	-	-	-	-	-	-	-	HKCCA1063_00142	Nucleotide transport and metabolism	COG0005	punA	purine-nucleoside phosphorylase	-
HKCCA1065_01991	HKCCA1082_01233	HKCCA1288_02289	-	-	-	-	-	-	HKCCA1063_00143	HKCCA1013_01806	HKCCA1081_01784	-	-	-	-	-	-	-	-	-	-	-	-	-	-	-	-	-	-	-	-	-	-	-	-	-	HKCCA1063_00143	General function prediction only	COG1079	-	ABC-type uncharacterized transport system, permease component	-
HKCCA1065_01990	HKCCA1082_01232	HKCCA1288_02290	-	-	-	-	-	-	HKCCA1063_00144	HKCCA1013_01805	HKCCA1081_01785	-	-	-	-	-	-	-	-	-	-	-	-	-	-	-	-	-	-	-	-	-	-	-	-	-	HKCCA1063_00144	General function prediction only	COG4603	-	ABC-type uncharacterized transport system, permease component	-
HKCCA1065_01988	HKCCA1082_01231	HKCCA1288_02291	-	-	-	-	-	-	HKCCA1063_00145	HKCCA1013_01804	HKCCA1081_01786	-	-	-	-	-	-	-	-	-	-	-	-	-	-	-	-	-	-	-	-	-	-	-	-	-	HKCCA1063_00145	General function prediction only	COG3845	-	ABC-type uncharacterized transport system, ATPase component	-
HKCCA1065_01987	HKCCA1082_01230	HKCCA1288_02292	-	-	-	-	-	-	HKCCA1063_00146	HKCCA1013_01803	HKCCA1081_01787	-	-	-	-	-	-	-	-	-	-	-	-	-	-	-	-	-	-	-	-	-	-	-	-	-	HKCCA1063_00146	Cell wall/membrane/envelope biogenesis	COG1744	-	Basic membrane lipoprotein Med, periplasmic binding protein (PBP1-ABC) superfamily	-
HKCCA1065_01986	HKCCA1082_01229	HKCCA1288_02293	-	-	-	-	-	-	HKCCA1063_00147	HKCCA1013_01802	HKCCA1081_01788	-	-	-	-	-	-	-	-	-	-	-	-	-	-	-	-	-	-	-	-	-	-	-	-	-	HKCCA1063_00147	Translation, ribosomal structure and biogenesis	COG0456	-	Ribosomal protein S18 acetylase RimI and related acetyltransferases	-
-	-	-	-	-	-	-	-	-	HKCCA1063_00148	HKCCA1013_01801	HKCCA1081_01789	-	-	-	-	-	-	-	-	-	-	-	-	-	-	-	-	-	-	-	-	-	-	-	-	-	HKCCA1063_00148	Translation, ribosomal structure and biogenesis	COG1214	-	tRNA A37 threonylcarbamoyladenosine modification protein TsaB	-
-	-	-	-	-	-	-	-	-	HKCCA1063_00232	HKCCA1013_01714	HKCCA1081_01875	-	-	-	-	-	-	-	-	-	-	-	-	-	-	-	-	-	-	-	-	-	-	-	-	-	HKCCA1063_00232	Function unknown	-	-	-	-
-	-	-	-	-	-	-	-	HKCCA1076_02048	HKCCA1063_00314	HKCCA1013_01321	HKCCA1081_01957	-	-	-	-	-	-	-	-	-	-	-	-	-	-	-	-	-	-	-	-	-	Y	-	-	-	HKCCA1063_00314	Amino acid transport and metabolism	COG3938	-	Proline racemase	-
-	-	-	-	-	-	-	-	HKCCA1076_02047	HKCCA1063_00315	HKCCA1013_01322	HKCCA1081_01958	-	-	-	-	-	-	-	-	-	-	-	-	-	-	-	-	-	-	-	-	-	Y	-	-	-	HKCCA1063_00315	Energy production and conversion	COG0604	-	NADPH:quinone reductase or related Zn-dependent oxidoreductase	-
-	-	-	-	-	-	-	-	-	HKCCA1063_00372	HKCCA1013_01379	HKCCA1081_02298	-	-	-	-	-	-	-	-	-	-	-	-	-	-	-	-	-	-	-	-	-	Y	-	-	-	HKCCA1063_00372	Function unknown	-	-	-	-
-	-	-	HKCCA1006_02181	HKCCA1083_00100	HKCCA1085_02283	HKCCA1089_00980	HKCCA1084_01276	-	HKCCA1063_00374	HKCCA1013_01381	HKCCA1081_02300	-	-	-	-	-	-	-	-	-	-	-	-	-	-	-	-	-	-	-	-	-	Y	-	-	-	HKCCA1063_00374	Carbohydrate transport and metabolism	COG3822	-	ATP synthases	-
-	-	-	-	-	-	-	-	-	HKCCA1063_00460	HKCCA1013_01467	HKCCA1081_02381	-	-	-	-	-	-	-	-	-	-	-	-	-	-	-	-	-	-	-	-	-	-	-	-	-	HKCCA1063_00460	Function unknown	-	-	-	-
-	-	-	-	-	-	-	-	-	HKCCA1063_00536	HKCCA1013_01543	HKCCA1081_02236	-	-	-	-	-	-	-	-	-	-	-	-	-	-	-	-	-	-	-	-	-	-	-	-	-	HKCCA1063_00536	Replication, recombination and repair	COG2189	-	Adenine specific DNA methylase Mod	-
-	-	-	-	-	-	-	-	-	HKCCA1063_00645	HKCCA1013_02491	HKCCA1081_00830	-	-	-	-	-	-	-	-	-	-	-	-	-	-	-	-	-	-	-	-	-	Y	-	-	-	HKCCA1063_00645	Carbohydrate transport and metabolism	COG1129	frcA	fructose transport system ATP-binding protein	D-fructose
-	-	-	-	-	-	-	-	-	HKCCA1063_00646	HKCCA1013_02492	HKCCA1081_00829	-	-	-	-	-	-	-	-	-	-	-	-	-	-	-	-	-	-	-	-	-	Y	-	-	-	HKCCA1063_00646	Carbohydrate transport and metabolism	COG1172	frcC	fructose transport system ATP-binding protein	D-fructose
-	-	-	-	-	-	-	-	-	HKCCA1063_00647	HKCCA1013_02493	HKCCA1081_00828	-	-	-	-	-	-	-	-	-	-	-	-	-	-	-	-	-	-	-	-	-	Y	-	-	-	HKCCA1063_00647	Carbohydrate transport and metabolism	COG1879	frcB	fructose transport system ATP-binding protein	D-fructose
-	-	-	-	-	-	-	-	-	HKCCA1063_00648	HKCCA1013_02494	HKCCA1081_00827	-	-	-	-	-	-	-	-	-	-	-	-	-	-	-	-	-	-	-	-	-	Y	-	-	-	HKCCA1063_00648	Carbohydrate transport and metabolism	COG1940	frcR	Transcriptional regulator FrcR for fructose utilization, ROK family	D-fructose
-	-	-	-	-	-	-	-	-	HKCCA1063_00684	HKCCA1013_02529	HKCCA1081_00792	-	-	-	-	-	-	-	-	-	-	-	-	-	-	-	-	-	-	-	-	-	-	-	-	-	HKCCA1063_00684	Function unknown	-	-	-	-
HKCCA1065_02449	HKCCA1082_00528	HKCCA1288_00476	-	-	-	-	-	-	HKCCA1063_00758	HKCCA1013_00603	HKCCA1081_00719	-	-	-	-	-	-	-	-	-	-	-	-	-	-	-	-	-	-	-	-	-	-	-	-	-	HKCCA1063_00758	General function prediction only	COG3926	-	Lysozyme family protein	-
-	-	-	-	-	-	-	-	-	HKCCA1063_00759	HKCCA1013_00604	HKCCA1081_00718	-	-	-	-	-	-	-	-	-	-	-	-	-	-	-	-	-	-	-	-	-	-	-	-	-	HKCCA1063_00759	Function unknown	-	-	-	-
-	-	-	-	-	-	-	-	-	HKCCA1063_00894	HKCCA1013_00740	HKCCA1081_00583	-	-	-	-	-	-	-	-	-	-	-	-	-	-	-	-	-	-	-	-	-	-	-	-	-	HKCCA1063_00894	Amino acid transport and metabolism	COG1280	-	Threonine/homoserine/homoserine lactone efflux protein	-
-	-	-	-	-	-	-	-	-	HKCCA1063_00963	HKCCA1013_00810	HKCCA1081_00514	-	-	-	-	-	-	-	-	-	-	-	-	-	-	-	-	-	-	-	-	-	-	-	-	-	HKCCA1063_00963	Secondary metabolites biosynthesis, transport and catabolism	COG4665	-	TRAP-type mannitol/chloroaromatic compound transport system, small permease component	-
-	-	-	-	-	-	-	-	-	HKCCA1063_01053	HKCCA1013_00900	HKCCA1081_00423	-	-	-	-	-	-	-	-	-	-	-	-	-	-	-	-	-	-	-	-	-	-	-	-	-	HKCCA1063_01053	Function unknown	COG4391	-	-	-
HKCCA1065_00336	HKCCA1082_00770	-	-	-	-	-	-	-	HKCCA1063_01133	HKCCA1013_00974	HKCCA1081_00342	-	-	-	-	-	-	-	-	-	-	-	-	-	-	-	-	-	-	-	-	-	-	-	-	-	HKCCA1063_01133	Cell cycle control, cell division, chromosome partitioning	COG3087	-	Cell division protein FtsN	-
-	-	-	-	-	-	-	-	-	HKCCA1063_01608	HKCCA1013_02219	HKCCA1081_01635	-	-	-	-	-	-	-	-	-	-	-	-	-	-	-	-	-	-	-	-	-	-	-	-	-	HKCCA1063_01608	Function unknown	-	-	-	-
-	-	-	-	-	-	-	-	-	HKCCA1063_01609	HKCCA1013_02218	HKCCA1081_01636	-	-	-	-	-	-	-	-	-	-	-	-	-	-	-	-	-	-	-	-	-	-	-	-	-	HKCCA1063_01609	Function unknown	-	-	-	-
-	-	-	-	-	-	-	-	-	HKCCA1063_01633	HKCCA1013_02437	HKCCA1081_01121	-	-	-	-	-	-	-	-	-	-	-	-	-	-	-	-	-	-	-	-	-	Y	-	-	-	HKCCA1063_01633	Function unknown	-	-	-	-
HKCCA1065_02530	HKCCA1082_01624	HKCCA1288_02102	-	-	-	-	-	-	HKCCA1063_01709	HKCCA1013_02361	HKCCA1081_01199	-	-	-	-	-	-	-	-	-	-	-	-	-	-	-	-	-	-	-	-	-	-	-	-	-	HKCCA1063_01709	Signal transduction mechanisms	COG0745	-	DNA-binding response regulator, OmpR family, contains REC and winged-helix (wHTH) domain	-
HKCCA1065_02264	HKCCA1082_02302	HKCCA1288_01455	-	-	-	-	-	-	HKCCA1063_01991	HKCCA1013_02080	HKCCA1081_00958	-	-	-	-	-	-	-	-	-	-	-	-	-	-	-	-	-	-	-	-	-	-	-	-	-	HKCCA1063_01991	Inorganic ion transport and metabolism	COG3197	-	Uncharacterized protein, possibly involved in nitrogen fixation	-
HKCCA1065_02253	HKCCA1082_02291	HKCCA1288_01466	-	-	-	-	-	-	HKCCA1063_01993	HKCCA1013_02078	HKCCA1081_00956	-	-	-	-	-	-	-	-	-	-	-	-	-	-	-	-	-	-	-	-	-	-	-	-	-	HKCCA1063_01993	Coenzyme transport and metabolism	COG0635	-	Coproporphyrinogen III oxidase or related Fe-S oxidoreductase	-
HKCCA1065_02243	-	-	-	-	-	-	-	-	HKCCA1063_02003	HKCCA1013_02068	HKCCA1081_00946	-	-	-	-	-	-	-	-	-	-	-	-	-	-	-	-	-	-	-	-	-	-	-	-	-	HKCCA1063_02003	Nucleotide transport and metabolism	COG0737	-	2',3'-cyclic-nucleotide 2'-phosphodiesterase/5'- or 3'-nucleotidase, 5'-nucleotidase family	-
HKCCA1065_02241	-	-	-	-	-	-	-	-	HKCCA1063_02005	HKCCA1013_02066	HKCCA1081_00944	-	-	-	-	-	-	-	-	-	-	-	-	-	-	-	-	-	-	-	-	-	-	-	-	-	HKCCA1063_02005	Function unknown	-	-	-	-
-	-	-	-	-	-	-	-	-	HKCCA1063_02090	HKCCA1013_01975	HKCCA1081_00859	-	-	-	-	-	-	-	-	-	-	-	-	-	-	-	-	-	-	-	-	-	Y	-	-	-	HKCCA1063_02090	Function unknown	-	-	-	-
-	-	-	-	-	-	-	-	-	HKCCA1063_02179	HKCCA1013_02441	HKCCA1081_01117	-	-	-	-	-	-	-	-	-	-	-	-	-	-	-	-	-	-	-	-	-	Y	Y	-	-	HKCCA1063_02179	Function unknown	-	-	-	-
-	-	-	-	-	-	-	-	-	HKCCA1063_02181	HKCCA1013_00976	HKCCA1081_00339	-	-	-	-	-	-	-	-	-	-	-	-	-	-	-	-	-	-	-	-	-	Y	-	-	-	HKCCA1063_02181	Function unknown	-	-	-	-
-	-	-	-	-	-	-	-	-	HKCCA1063_02182	HKCCA1013_00977	HKCCA1081_00338	-	-	-	-	-	-	-	-	-	-	-	-	-	-	-	-	-	-	-	-	-	Y	-	-	-	HKCCA1063_02182	Function unknown	-	-	-	-
HKCCA1065_00342	HKCCA1082_00776	HKCCA1288_00886	-	-	-	-	-	-	HKCCA1063_02185	HKCCA1013_00980	HKCCA1081_00335	-	-	-	-	-	-	-	-	-	-	-	-	-	-	-	-	-	-	-	-	-	-	-	-	-	HKCCA1063_02185	Function unknown	-	-	-	-
-	-	-	-	-	-	-	-	-	HKCCA1063_02207	HKCCA1013_01001	HKCCA1081_00314	-	-	-	-	-	-	-	-	-	-	-	-	-	-	-	-	-	-	-	-	-	-	-	-	-	HKCCA1063_02207	Function unknown	-	-	-	-
-	-	-	-	-	-	-	-	-	HKCCA1063_02223	HKCCA1013_01017	HKCCA1081_00298	-	-	-	-	-	-	-	-	-	-	-	-	-	-	-	-	-	-	-	-	-	-	-	-	-	HKCCA1063_02223	Defense mechanisms	COG3853	-	Uncharacterized conserved protein YaaN involved in tellurite resistance	-
HKCCA1065_00384	HKCCA1082_00818	HKCCA1288_00928	-	-	-	-	-	HKCCA1076_01076	HKCCA1063_02224	HKCCA1013_01018	HKCCA1081_00297	-	-	-	-	-	-	-	-	-	-	-	-	-	-	-	-	-	-	-	-	-	-	-	-	-	HKCCA1063_02224	Function unknown	-	-	-	-
HKCCA1065_00386	HKCCA1082_00820	HKCCA1288_00930	-	-	-	-	-	HKCCA1076_01075	HKCCA1063_02225	HKCCA1013_01019	HKCCA1081_00296	-	-	-	-	-	-	-	-	-	-	-	-	-	-	-	-	-	-	-	-	-	-	-	-	-	HKCCA1063_02225	Transcription	COG1996	-	DNA-directed RNA polymerase, subunit RPC12/RpoP, contains C4-type Zn-finger	-
HKCCA1065_00387	HKCCA1082_00821	HKCCA1288_00931	-	-	-	-	-	HKCCA1076_01074	HKCCA1063_02226	HKCCA1013_01020	HKCCA1081_00295	-	-	-	-	-	-	-	-	-	-	-	-	-	-	-	-	-	-	-	-	-	-	-	-	-	HKCCA1063_02226	Carbohydrate transport and metabolism	COG0524	-	Sugar or nucleoside kinase, ribokinase family	-
HKCCA1065_00388	HKCCA1082_00822	HKCCA1288_00932	-	-	-	-	-	HKCCA1076_01073	HKCCA1063_02227	HKCCA1013_01021	HKCCA1081_00294	-	-	-	-	-	-	-	-	-	-	-	-	-	-	-	-	-	-	-	-	-	-	-	-	-	HKCCA1063_02227	Translation, ribosomal structure and biogenesis	COG1490	-	D-Tyr-tRNAtyr deacylase	-
-	-	-	-	-	-	-	-	-	HKCCA1063_02228	HKCCA1013_01022	HKCCA1081_00293	-	-	-	-	-	-	-	-	-	-	-	-	-	-	-	-	-	-	-	-	-	-	-	-	-	HKCCA1063_02228	Function unknown	COG2308	-	Uncharacterized conserved protein, circularly permuted ATPgrasp superfamily	-
-	-	-	-	-	-	-	-	-	HKCCA1063_02229	HKCCA1013_01023	HKCCA1081_00292	-	-	-	-	-	-	-	-	-	-	-	-	-	-	-	-	-	-	-	-	-	-	-	-	-	HKCCA1063_02229	Posttranslational modification, protein turnover, chaperones	COG3484	-	Predicted proteasome-type protease	-
-	-	-	-	-	-	-	-	-	HKCCA1063_02334	HKCCA1013_01130	HKCCA1081_00187	-	-	-	-	-	-	-	-	-	-	-	-	-	-	-	-	-	-	-	-	-	-	-	-	-	HKCCA1063_02334	Function unknown	-	-	-	-
-	-	-	-	-	-	-	-	-	HKCCA1063_02482	HKCCA1013_00134	HKCCA1081_02014	-	-	-	-	-	-	-	-	-	-	-	-	-	-	-	-	-	-	-	-	-	-	-	-	-	HKCCA1063_02482	Function unknown	-	-	-	-
HKCCA1065_00895	HKCCA1082_01987	HKCCA1288_00275	-	-	-	-	-	-	HKCCA1063_02498	HKCCA1013_00150	HKCCA1081_02422	-	-	-	-	-	-	-	-	-	-	-	-	-	-	-	-	-	-	-	-	-	-	-	-	-	HKCCA1063_02498	Function unknown	-	-	-	-
HKCCA1065_00894	HKCCA1082_01988	HKCCA1288_00276	-	-	-	-	-	HKCCA1076_01694	HKCCA1063_02499	HKCCA1013_00151	HKCCA1081_02423	-	-	-	-	-	-	-	-	-	-	-	-	-	-	-	-	-	-	-	-	-	-	-	-	-	HKCCA1063_02499	Signal transduction mechanisms	COG0745	-	DNA-binding response regulator, OmpR family, contains REC and winged-helix (wHTH) domain	-
-	-	-	-	-	-	-	-	-	HKCCA1063_02500	HKCCA1013_00152	HKCCA1081_02424	-	-	-	-	-	-	-	-	-	-	-	-	-	-	-	-	-	-	-	-	-	-	-	-	-	HKCCA1063_02500	Signal transduction mechanisms	COG0745	-	DNA-binding response regulator, OmpR family, contains REC and winged-helix (wHTH) domain	-
HKCCA1065_00886	HKCCA1082_01996	HKCCA1288_00284	-	-	-	-	-	-	HKCCA1063_02508	HKCCA1013_00160	HKCCA1081_02433	-	-	-	-	-	-	-	-	-	-	-	-	-	-	-	-	-	-	-	-	-	-	-	-	-	HKCCA1063_02508	Function unknown	-	-	-	-
HKCCA1065_00871	HKCCA1082_02011	HKCCA1288_00299	-	-	-	-	-	-	HKCCA1063_02523	HKCCA1013_00175	HKCCA1081_02448	-	-	-	-	-	-	-	-	-	-	-	-	-	-	-	-	-	-	-	-	-	-	-	-	-	HKCCA1063_02523	Function unknown	-	-	-	-
-	-	-	-	-	-	-	-	-	HKCCA1063_02548	HKCCA1013_00200	HKCCA1081_02474	-	-	-	-	-	-	-	-	-	-	-	-	-	-	-	-	-	-	-	-	-	-	-	-	-	HKCCA1063_02548	Function unknown	-	-	-	-
HKCCA1065_00845	HKCCA1082_02037	HKCCA1288_00325	-	-	-	-	-	-	HKCCA1063_02549	HKCCA1013_00201	HKCCA1081_02475	-	-	-	-	-	-	-	-	-	-	-	-	-	-	-	-	-	-	-	-	-	-	-	-	-	HKCCA1063_02549	Energy production and conversion	COG0538	IDH1	isocitrate dehydrogenase	-

## Sheet: i
Data Set S1i. Functional annotation of the 28 M5S2-specific gene families. For those potentially involved in carbohydrate utilization, their substrates are predicted. Genes are represented by loci from strain HKCCA1066.
Gene distribution																																	GI	IS	prophage	pseudogene	Reference locus ID	Functional category	COG	Gene name	Functional annotation	Carbohydrate Substrates
M1M2			M3M4						M5S1			M5S2
-	-	-	HKCCA1006_02502	HKCCA1083_00881	HKCCA1085_00030	HKCCA1089_00459	HKCCA1084_00417	HKCCA1076_00745	-	-	-	HKCCA1066_00019	HKCCA1059_00834	HKCCA1291_00020	HKCCA1079_00234	HKCCA1331_00770	HKCCA1280_00772	HKCCA1283_00772	HKCCA1302_00789	HKCCA1073_00875	HKCCA1303_00734	HKCCA1312_01636	HKCCA1087_00839	HKCCA1287_00786	HKCCA1086_02564	HKCCA1061_00807	HKCCA1062_02221	HKCCA1290_00366	HKCCA1064_01791	HKCCA1071_00562	HKCCA1077_00373	HKCCA1069_00880	Y	-	-	-	HKCCA1066_00019	Carbohydrate transport and metabolism	COG1940	-	Sugar kinase of the NBD/HSP70 family, may contain an N-terminal HTH domain	-
-	-	-	HKCCA1006_02501	HKCCA1083_00880	HKCCA1085_00029	HKCCA1089_00460	HKCCA1084_00416	HKCCA1076_00746	-	-	-	HKCCA1066_00020	HKCCA1059_00833	HKCCA1291_00019	HKCCA1079_00235	HKCCA1331_00771	HKCCA1280_00773	HKCCA1283_00773	HKCCA1302_00790	HKCCA1073_00874	HKCCA1303_00735	HKCCA1312_01635	HKCCA1087_00838	HKCCA1287_00787	HKCCA1086_02563	HKCCA1061_00808	HKCCA1062_02222	HKCCA1290_00365	HKCCA1064_01790	HKCCA1071_00561	HKCCA1077_00372	HKCCA1069_00879	Y	-	-	-	HKCCA1066_00020	Carbohydrate transport and metabolism	COG4154	fucU	L-fucose mutarotase	-
-	-	-	HKCCA1006_02500	HKCCA1083_00879	HKCCA1085_00028	HKCCA1089_00461	HKCCA1084_00415	HKCCA1076_00747	-	-	-	HKCCA1066_00021	HKCCA1059_00832	HKCCA1291_00018	HKCCA1079_00236	HKCCA1331_00772	HKCCA1280_00774	HKCCA1283_00774	HKCCA1302_00791	HKCCA1073_00873	HKCCA1303_00736	HKCCA1312_01634	HKCCA1087_00837	HKCCA1287_00788	HKCCA1086_02562	HKCCA1061_00809	HKCCA1062_02223	HKCCA1290_00364	HKCCA1064_01789	HKCCA1071_00560	HKCCA1077_00371	HKCCA1069_00878	Y	-	-	-	HKCCA1066_00021	Carbohydrate transport and metabolism	COG1129	-	ABC-type sugar transport system, ATPase component	-
-	-	-	HKCCA1006_02499	HKCCA1083_00878	HKCCA1085_00027	HKCCA1089_00462	HKCCA1084_00414	HKCCA1076_00748	-	-	-	HKCCA1066_00022	HKCCA1059_00831	HKCCA1291_00017	HKCCA1079_00237	HKCCA1331_00773	HKCCA1280_00775	HKCCA1283_00775	HKCCA1302_00792	HKCCA1073_00872	HKCCA1303_00737	HKCCA1312_01633	HKCCA1087_00836	HKCCA1287_00789	HKCCA1086_02561	HKCCA1061_00810	HKCCA1062_02224	HKCCA1290_00363	HKCCA1064_01788	HKCCA1071_00559	HKCCA1077_00370	HKCCA1069_00877	Y	-	-	-	HKCCA1066_00022	Carbohydrate transport and metabolism	COG1879	rbsB	ribose transport system substrate-binding protein	D-ribose
-	-	-	HKCCA1006_02498	HKCCA1083_00877	HKCCA1085_00026	HKCCA1089_00463	HKCCA1084_00413	HKCCA1076_00749	-	-	-	HKCCA1066_00023	HKCCA1059_00830	HKCCA1291_00016	HKCCA1079_00238	HKCCA1331_00774	HKCCA1280_00776	HKCCA1283_00776	HKCCA1302_00793	HKCCA1073_00871	HKCCA1303_00738	HKCCA1312_01632	HKCCA1087_00835	HKCCA1287_00790	HKCCA1086_02560	HKCCA1061_00811	HKCCA1062_02225	HKCCA1290_00362	HKCCA1064_01787	HKCCA1071_00558	HKCCA1077_00369	HKCCA1069_00876	Y	-	-	-	HKCCA1066_00023	Carbohydrate transport and metabolism	COG1172	rbsC	ribose transport system permease protein	D-ribose
-	-	-	HKCCA1006_02497	HKCCA1083_00876	HKCCA1085_00025	HKCCA1089_00464	HKCCA1084_00412	HKCCA1076_00750	-	-	-	HKCCA1066_00024	HKCCA1059_00829	HKCCA1291_00015	HKCCA1079_00239	HKCCA1331_00775	HKCCA1280_00777	HKCCA1283_00777	HKCCA1302_00794	HKCCA1073_00870	HKCCA1303_00739	HKCCA1312_01631	HKCCA1087_00834	HKCCA1287_00791	HKCCA1086_02559	HKCCA1061_00812	HKCCA1062_02226	HKCCA1290_00361	HKCCA1064_01786	HKCCA1071_00557	HKCCA1077_00368	HKCCA1069_00875	Y	-	-	-	HKCCA1066_00024	Carbohydrate transport and metabolism	COG0524	-	Sugar or nucleoside kinase, ribokinase family	-
-	-	-	-	-	HKCCA1085_00024	HKCCA1089_00465	HKCCA1084_00411	HKCCA1076_00751	-	-	-	HKCCA1066_00025	HKCCA1059_00828	HKCCA1291_00014	HKCCA1079_00240	HKCCA1331_00776	HKCCA1280_00778	HKCCA1283_00778	HKCCA1302_00795	HKCCA1073_00869	HKCCA1303_00740	HKCCA1312_01630	HKCCA1087_00833	HKCCA1287_00792	HKCCA1086_02558	HKCCA1061_00813	HKCCA1062_02227	HKCCA1290_00360	HKCCA1064_01785	HKCCA1071_00556	HKCCA1077_00367	HKCCA1069_00874	Y	-	-	-	HKCCA1066_00025	Carbohydrate transport and metabolism	COG0176	-	Transaldolase	-
-	-	-	HKCCA1006_00321	HKCCA1083_01950	HKCCA1085_01560	HKCCA1089_00828	HKCCA1084_00042	-	-	-	-	HKCCA1066_00333	HKCCA1059_00521	HKCCA1291_01505	HKCCA1079_00548	HKCCA1331_01104	HKCCA1280_01105	HKCCA1283_01106	HKCCA1302_01135	HKCCA1073_00530	HKCCA1303_01080	HKCCA1312_01317	HKCCA1087_00524	HKCCA1287_01103	HKCCA1086_02252	HKCCA1061_01119	HKCCA1062_02533	HKCCA1290_00039	HKCCA1064_01464	HKCCA1071_01801	HKCCA1077_00041	HKCCA1069_00562	-	-	-	-	HKCCA1066_00333	Function unknown	-	-	-	-
HKCCA1065_00254	HKCCA1082_01524	HKCCA1288_00801	HKCCA1006_00467	HKCCA1083_00483	HKCCA1085_00821	HKCCA1089_01476	HKCCA1084_01766	HKCCA1076_01222	-	-	-	HKCCA1066_00450	HKCCA1059_00403	HKCCA1291_00808	HKCCA1079_00696	HKCCA1331_01233	HKCCA1280_01234	HKCCA1283_01235	HKCCA1302_01264	HKCCA1073_00401	HKCCA1303_01209	HKCCA1312_01917	HKCCA1087_00412	HKCCA1287_01215	HKCCA1086_01427	HKCCA1061_01290	HKCCA1062_00102	HKCCA1290_01306	HKCCA1064_00868	HKCCA1071_00428	HKCCA1077_01276	HKCCA1069_00410	-	-	-	-	HKCCA1066_00450	Function unknown	COG4391	-	-	-
HKCCA1065_00086	HKCCA1082_00687	HKCCA1288_00634	HKCCA1006_00621	HKCCA1083_00638	HKCCA1085_00974	HKCCA1089_01631	HKCCA1084_01614	HKCCA1076_01387	-	-	-	HKCCA1066_00612	HKCCA1059_00241	HKCCA1291_00970	HKCCA1079_00858	HKCCA1331_01397	HKCCA1280_01398	HKCCA1283_01398	HKCCA1302_01429	HKCCA1073_00238	HKCCA1303_01373	HKCCA1312_01756	HKCCA1087_00250	HKCCA1287_01376	HKCCA1086_01266	HKCCA1061_01451	HKCCA1062_00263	HKCCA1290_01144	HKCCA1064_00705	HKCCA1071_00271	HKCCA1077_01119	HKCCA1069_00253	-	-	-	-	HKCCA1066_00612	Amino acid transport and metabolism	COG1280	-	Threonine/homoserine/homoserine lactone efflux protein	-
HKCCA1065_02607	HKCCA1082_01702	HKCCA1288_02024	-	-	-	-	-	-	-	-	-	HKCCA1066_01080	HKCCA1059_01115	HKCCA1291_00528	HKCCA1079_01543	HKCCA1331_00251	HKCCA1280_00251	HKCCA1283_00251	HKCCA1302_00251	HKCCA1073_01410	HKCCA1303_00251	HKCCA1312_00255	HKCCA1087_02428	HKCCA1287_02393	HKCCA1086_00257	HKCCA1061_00257	HKCCA1062_01219	HKCCA1290_01878	HKCCA1064_01880	HKCCA1071_02262	HKCCA1077_02221	HKCCA1069_01231	-	-	-	-	HKCCA1066_01080	Function unknown	-	-	-	-
HKCCA1065_02608	HKCCA1082_01703	HKCCA1288_02023	-	-	-	-	-	-	-	-	-	HKCCA1066_01081	HKCCA1059_01116	HKCCA1291_00527	HKCCA1079_01544	HKCCA1331_00252	HKCCA1280_00252	HKCCA1283_00252	HKCCA1302_00252	HKCCA1073_01409	HKCCA1303_00252	HKCCA1312_00256	HKCCA1087_02429	HKCCA1287_02394	HKCCA1086_00258	HKCCA1061_00258	HKCCA1062_01218	HKCCA1290_01877	HKCCA1064_01879	HKCCA1071_02263	HKCCA1077_02222	HKCCA1069_01230	-	-	-	-	HKCCA1066_01081	Lipid transport and metabolism	COG1022	-	Long-chain acyl-CoA synthetase (AMP-forming)	-
-	-	-	-	-	-	-	-	-	-	-	-	HKCCA1066_01082	HKCCA1059_01117	HKCCA1291_00526	HKCCA1079_01545	HKCCA1331_00253	HKCCA1280_00253	HKCCA1283_00253	HKCCA1302_00253	HKCCA1073_01408	HKCCA1303_00253	HKCCA1312_00257	HKCCA1087_02430	HKCCA1287_02395	HKCCA1086_00259	HKCCA1061_00259	HKCCA1062_01217	HKCCA1290_01876	HKCCA1064_01878	HKCCA1071_02264	HKCCA1077_02223	HKCCA1069_01229	-	-	-	-	HKCCA1066_01082	General function prediction only	COG0300	-	Short-chain dehydrogenase	-
HKCCA1065_02610	HKCCA1082_01705	HKCCA1288_02021	-	-	-	-	-	-	-	-	-	HKCCA1066_01083	HKCCA1059_01118	HKCCA1291_00525	HKCCA1079_01546	HKCCA1331_00254	HKCCA1280_00254	HKCCA1283_00254	HKCCA1302_00254	HKCCA1073_01407	HKCCA1303_00254	HKCCA1312_00258	HKCCA1087_02431	HKCCA1287_02396	HKCCA1086_00260	HKCCA1061_00260	HKCCA1062_01216	HKCCA1290_01875	HKCCA1064_01877	HKCCA1071_02265	HKCCA1077_02224	HKCCA1069_01228	-	-	-	-	HKCCA1066_01083	Secondary metabolites biosynthesis, transport and catabolism	COG2175	-	Taurine dioxygenase, alpha-ketoglutarate-dependent	-
-	-	-	-	-	-	-	-	-	-	-	-	HKCCA1066_01085	HKCCA1059_01120	HKCCA1291_00523	HKCCA1079_01548	HKCCA1331_00256	HKCCA1280_00256	HKCCA1283_00256	HKCCA1302_00256	HKCCA1073_01405	HKCCA1303_00256	HKCCA1312_00260	HKCCA1087_02433	HKCCA1287_02398	HKCCA1086_00262	HKCCA1061_00262	HKCCA1062_01214	HKCCA1290_01873	HKCCA1064_01875	HKCCA1071_02267	HKCCA1077_02226	HKCCA1069_01226	-	-	-	-	HKCCA1066_01085	Function unknown	-	-	-	-
-	-	-	HKCCA1006_02117	HKCCA1083_00164	HKCCA1085_01949	HKCCA1089_01030	HKCCA1084_01226	HKCCA1076_02015	-	-	-	HKCCA1066_01671	HKCCA1059_02153	HKCCA1291_01931	HKCCA1079_01994	HKCCA1331_01991	HKCCA1280_01780	HKCCA1283_01780	HKCCA1302_01811	HKCCA1073_02264	HKCCA1303_01755	HKCCA1312_00882	HKCCA1087_01961	HKCCA1287_01891	HKCCA1086_01851	HKCCA1061_02300	HKCCA1062_01805	HKCCA1290_01730	HKCCA1064_01293	HKCCA1071_01074	HKCCA1077_02487	HKCCA1069_02519	Y	-	-	-	HKCCA1066_01671	Lipid transport and metabolism	COG0318	-	Acyl-CoA synthetase (AMP-forming)/AMP-acid ligase II	-
-	-	-	HKCCA1006_02116	HKCCA1083_00165	HKCCA1085_01948	HKCCA1089_01031	HKCCA1084_01225	HKCCA1076_02016	-	-	-	HKCCA1066_01672	HKCCA1059_02152	HKCCA1291_01930	HKCCA1079_01995	HKCCA1331_01992	HKCCA1280_01781	HKCCA1283_01781	HKCCA1302_01812	HKCCA1073_02265	HKCCA1303_01756	HKCCA1312_00883	HKCCA1087_01962	HKCCA1287_01892	HKCCA1086_01850	HKCCA1061_02301	HKCCA1062_01804	HKCCA1290_01729	HKCCA1064_01292	HKCCA1071_01073	HKCCA1077_02488	HKCCA1069_02518	Y	-	-	-	HKCCA1066_01672	Function unknown	COG5588	-	-	-
-	-	-	HKCCA1006_02114	HKCCA1083_00167	HKCCA1085_01946	HKCCA1089_01033	HKCCA1084_01223	HKCCA1076_02018	-	-	-	HKCCA1066_01674	HKCCA1059_02150	HKCCA1291_01928	HKCCA1079_01997	HKCCA1331_01994	HKCCA1280_01783	HKCCA1283_01783	HKCCA1302_01814	HKCCA1073_02267	HKCCA1303_01758	HKCCA1312_00885	HKCCA1087_01964	HKCCA1287_01894	HKCCA1086_01848	HKCCA1061_02303	HKCCA1062_01802	HKCCA1290_01727	HKCCA1064_01290	HKCCA1071_01071	HKCCA1077_02490	HKCCA1069_02516	Y	-	-	-	HKCCA1066_01674	Amino acid transport and metabolism	COG0404	gcvT	aminomethyltransferase	-
HKCCA1065_01896	HKCCA1082_01124	HKCCA1288_02399	HKCCA1006_01263	HKCCA1083_00275	HKCCA1085_01840	HKCCA1089_01141	HKCCA1084_01115	HKCCA1076_02129	-	-	-	HKCCA1066_01772	HKCCA1059_02052	HKCCA1291_01830	HKCCA1079_02095	HKCCA1331_02091	HKCCA1280_01880	HKCCA1283_01880	HKCCA1302_01911	HKCCA1073_01896	HKCCA1303_01855	HKCCA1312_00981	HKCCA1087_02054	HKCCA1287_01984	HKCCA1086_01759	HKCCA1061_02392	HKCCA1062_01713	HKCCA1290_01629	HKCCA1064_01192	HKCCA1071_01511	HKCCA1077_01758	HKCCA1069_01141	-	-	-	-	HKCCA1066_01772	Function unknown	-	-	-	-
-	-	-	HKCCA1006_01344	HKCCA1083_00356	HKCCA1085_01759	HKCCA1089_01222	HKCCA1084_01034	HKCCA1076_02210	-	-	-	HKCCA1066_01855	HKCCA1059_02368	HKCCA1291_01744	HKCCA1079_02181	HKCCA1331_02175	HKCCA1280_01963	HKCCA1283_01964	HKCCA1302_01994	HKCCA1073_01813	HKCCA1303_01938	HKCCA1312_01068	HKCCA1087_02140	HKCCA1287_02070	HKCCA1086_01673	HKCCA1061_02478	HKCCA1062_01627	HKCCA1290_01548	HKCCA1064_01111	HKCCA1071_01592	HKCCA1077_01839	HKCCA1069_01060	Y	-	-	-	HKCCA1066_01855	Translation, ribosomal structure and biogenesis	COG0456	-	Ribosomal protein S18 acetylase RimI and related acetyltransferases	-
-	-	-	HKCCA1006_01345	HKCCA1083_00357	HKCCA1085_01758	HKCCA1089_01223	HKCCA1084_01033	HKCCA1076_02211	-	-	-	HKCCA1066_01856	HKCCA1059_02369	HKCCA1291_01743	HKCCA1079_02182	HKCCA1331_02176	HKCCA1280_01964	HKCCA1283_01965	HKCCA1302_01995	HKCCA1073_01812	HKCCA1303_01939	HKCCA1312_01069	HKCCA1087_02141	HKCCA1287_02071	HKCCA1086_01672	HKCCA1061_02479	HKCCA1062_01626	HKCCA1290_01547	HKCCA1064_01110	HKCCA1071_01593	HKCCA1077_01840	HKCCA1069_01059	Y	-	-	-	HKCCA1066_01856	Cell wall/membrane/envelope biogenesis	COG1744	bmpA	Basic membrane lipoprotein Med, periplasmic binding protein (PBP1-ABC) superfamily	-
-	-	-	HKCCA1006_01346	HKCCA1083_00358	HKCCA1085_01757	HKCCA1089_01224	HKCCA1084_01032	HKCCA1076_02212	-	-	-	HKCCA1066_01857	HKCCA1059_02370	HKCCA1291_01742	HKCCA1079_02183	HKCCA1331_02177	HKCCA1280_01965	HKCCA1283_01966	HKCCA1302_01996	HKCCA1073_01811	HKCCA1303_01940	HKCCA1312_01070	HKCCA1087_02142	HKCCA1287_02072	HKCCA1086_01671	HKCCA1061_02480	HKCCA1062_01625	HKCCA1290_01546	HKCCA1064_01109	HKCCA1071_01594	HKCCA1077_01841	HKCCA1069_01058	Y	-	-	-	HKCCA1066_01857	General function prediction only	COG3845	nupA	general nucleoside transport system ATP-binding protein	Deoxyribose, Deoxynucleoside
-	-	-	HKCCA1006_01347	HKCCA1083_00359	HKCCA1085_01756	HKCCA1089_01225	HKCCA1084_01031	HKCCA1076_02213	-	-	-	HKCCA1066_01858	HKCCA1059_02371	HKCCA1291_01741	HKCCA1079_02184	HKCCA1331_02178	HKCCA1280_01966	HKCCA1283_01967	HKCCA1302_01997	HKCCA1073_01810	HKCCA1303_01941	HKCCA1312_01071	HKCCA1087_02143	HKCCA1287_02073	HKCCA1086_01670	HKCCA1061_02481	HKCCA1062_01624	HKCCA1290_01545	HKCCA1064_01108	HKCCA1071_01595	HKCCA1077_01842	HKCCA1069_01057	Y	-	-	-	HKCCA1066_01858	General function prediction only	COG4603	nupB	general nucleoside transport system permease protein	-
-	-	-	HKCCA1006_01348	HKCCA1083_00360	HKCCA1085_01755	HKCCA1089_01226	HKCCA1084_01030	HKCCA1076_02214	-	-	-	HKCCA1066_01859	HKCCA1059_02372	HKCCA1291_01740	HKCCA1079_02185	HKCCA1331_02179	HKCCA1280_01967	HKCCA1283_01968	HKCCA1302_01998	HKCCA1073_01809	HKCCA1303_01942	HKCCA1312_01072	HKCCA1087_02144	HKCCA1287_02074	HKCCA1086_01669	HKCCA1061_02482	HKCCA1062_01623	HKCCA1290_01544	HKCCA1064_01107	HKCCA1071_01596	HKCCA1077_01843	HKCCA1069_01056	Y	-	-	-	HKCCA1066_01859	General function prediction only	COG1079	nupC	general nucleoside transport system permease protein	D-ribose
-	-	-	HKCCA1006_01349	HKCCA1083_00361	HKCCA1085_01754	HKCCA1089_01227	HKCCA1084_01029	HKCCA1076_02215	-	-	-	HKCCA1066_01860	HKCCA1059_02373	HKCCA1291_01739	HKCCA1079_02186	HKCCA1331_02180	HKCCA1280_01968	HKCCA1283_01969	HKCCA1302_01999	HKCCA1073_01808	HKCCA1303_01943	HKCCA1312_01073	HKCCA1087_02145	HKCCA1287_02075	HKCCA1086_01668	HKCCA1061_02483	HKCCA1062_01622	HKCCA1290_01543	HKCCA1064_01106	HKCCA1071_01597	HKCCA1077_01844	HKCCA1069_01055	-	-	-	-	HKCCA1066_01860	Nucleotide transport and metabolism	COG0005	punA	purine-nucleoside phosphorylase	Deoxyribose, Deoxynucleoside
-	-	-	HKCCA1006_01364	HKCCA1083_02485	HKCCA1085_01739	HKCCA1089_01242	HKCCA1084_01014	HKCCA1076_02245	-	-	-	HKCCA1066_01875	HKCCA1059_02387	HKCCA1291_01725	HKCCA1079_02202	HKCCA1331_02194	HKCCA1280_01982	HKCCA1283_01983	HKCCA1302_02013	HKCCA1073_01794	HKCCA1303_01957	HKCCA1312_01101	HKCCA1087_02160	HKCCA1287_02090	HKCCA1086_01654	HKCCA1061_02497	HKCCA1062_01608	HKCCA1290_01529	HKCCA1064_01092	HKCCA1071_01612	HKCCA1077_01859	HKCCA1069_01040	-	-	-	-	HKCCA1066_01875	General function prediction only	COG1451	-	-	-
-	-	-	-	-	-	-	-	-	-	-	-	HKCCA1066_01931	HKCCA1059_02464	HKCCA1291_01648	HKCCA1079_02279	HKCCA1331_02273	HKCCA1280_02061	HKCCA1283_02062	HKCCA1302_02092	HKCCA1073_01715	HKCCA1303_02036	HKCCA1312_01178	HKCCA1087_02237	HKCCA1287_02167	HKCCA1086_01574	HKCCA1061_02577	HKCCA1062_01528	HKCCA1290_01449	HKCCA1064_01012	HKCCA1071_01690	HKCCA1077_01914	HKCCA1069_00962	-	-	-	-	HKCCA1066_01931	Function unknown	COG1721	-	-	-
HKCCA1065_00796	HKCCA1082_00435	HKCCA1288_00384	-	-	-	-	-	-	-	-	-	HKCCA1066_02431	HKCCA1059_00022	HKCCA1291_01190	HKCCA1079_01095	HKCCA1331_01613	HKCCA1280_01614	HKCCA1283_01614	HKCCA1302_01645	HKCCA1073_00022	HKCCA1303_01589	HKCCA1312_02493	HKCCA1087_00030	HKCCA1287_01596	HKCCA1086_01027	HKCCA1061_01690	HKCCA1062_00503	HKCCA1290_02541	HKCCA1064_02565	HKCCA1071_00034	HKCCA1077_00896	HKCCA1069_00030	-	-	-	-	HKCCA1066_02431	Cell motility	COG0840	-	Methyl-accepting chemotaxis protein	-

## Sheet: j
Data Set S1j. Functional genes involved in carbohydrate utilization that are differentiated between M1M2 and M3M4M5. Genes are represented preferentially by the locus id of the genome-closed HKCCA1288 and alternatively by that of HKCCA1061. The ‘dS outlier’ gene families are shared by all members of M1M2 and M3M4M5 but were subjected to novel allelic replacement. The ‘M1M2 specific’ and ‘M3M4M5 s…
Category	Gene locus	COG	Gene names and Functions	Compound
dS ouliers	HKCCA1288_00139	COG0673	iolG; myo-inositol 2-dehydrogenase	myo-inositol
	HKCCA1288_01095	COG2084	bdhA; D-beta-hydroxybutyrate dehydrogenase	β-hydroxybutyric acid
	HKCCA1288_01102	COG0129	xylD; xylonate dehydratase	D-xylose
M1M2 specific	HKCCA1288_00141	COG3622	hyi; hydroxypyruvate isomerase	hydroxypyruvate
	HKCCA1288_00144	COG0673	iolG; myo-inositol 2-dehydrogenase	myo-inositol
	HKCCA1288_00145	COG1129	Inositol transport system ATP-binding protein
	HKCCA1288_00146	COG1172	Inositol transport system permease protein
	HKCCA1288_00147	COG1172	Inositol transport system permease protein
	HKCCA1288_00148	COG1879	Inositol transport system sugar-binding protein
	HKCCA1288_00152	COG1820	nagA; N-acetylglucosamine-6-phosphate deacetylase	N-acetylglucosamine
	HKCCA1288_00350	COG1129	frcA; fructose transport system ATP-binding protein	D-fructose
	HKCCA1288_00351	COG1172	frcC; fructose transport system permease protein
	HKCCA1288_00352	COG1879	frcB; fructose transport system substrate-binding protein
	HKCCA1288_00353	COG2345	frcR; transcriptional regulator
	HKCCA1288_02013	COG1653	ugpB; sn-glycerol 3-phosphate transport system substrate-binding protein	glycerol-3-phosphate
	HKCCA1288_02014	COG1175	ugpA; sn-glycerol 3-phosphate transport system permease protein
	HKCCA1288_02015	COG0395	ugpE; sn-glycerol 3-phosphate transport system permease protein
M3M4M5 specific	HKCCA1061_01903	COG0329	araD; 2-keto-3-deoxy-D-arabinonate dehydratase	D-arabinose
	HKCCA1061_02113	COG1609	malR; maltose operon transcriptional repressor	maltose
	HKCCA1061_02117	COG0395	malG; maltose/maltodextrin ABC transporter, permease protein
	HKCCA1061_02139	COG2084	garR*; 2-hydroxy-3-oxopropionate reductase	D-glycerate, tartronate semialdehyde
different Roary gene families with the same COG annotation	HKCCA1288_01088, HKCCA1061_01002	COG0524	kdgK; 2-dehydro-3-deoxygluconokinase	D-galacturonate, D-glucuronate
	HKCCA1288_01090, HKCCA1061_01000	COG0277	LDHD; D-lactate dehydrogenase	D-lactate, pyruvate
	HKCCA1288_01091, HKCCA1061_00999	COG4948	gluconate dehydratase	D-gluconate, ketogluconate
	HKCCA1288_01093, HKCCA1061_00997	COG1063	idnD; L-idonate 5-dehydrogenase
	HKCCA1288_01094, HKCCA1061_00996	COG1028	idnO; gluconate 5-dehydrogenase
	HKCCA1288_01105, HKCCA1061_00986	COG1028	2-keto-3-deoxy-L-fuconate dehydrogenase	2-keto-3-deoxy-L-fuconate, L-fucose
	HKCCA1288_01108, HKCCA1061_00983	COG2721	uxaA; altronate hydrolase	D-galacturonate
	HKCCA1288_02016, HKCCA1061_02120	COG3842	ugpC; glycerol-3-phosphate ABC transporter, ATP-binding protein	glycerol-3-phosphate
	HKCCA1288_02559, HKCCA1061_02144	COG0318	acs; acyl-CoA synthetase	acetic acid

[truncated: 1 more sheets: k]
